# Supplementary material for: The splanchnic mesenchyme is the tissue of origin for pancreatic fibroblasts during homeostasis and tumorigenesis
Source: Nat Commun. 2023 Jan 3;14:1. doi: 10.1038/s41467-022-34464-6 (PMC9810714; doi:10.1038/s41467-022-34464-6)
Supplement: Supplementary file 4 — Supplementary Data 1 [file 41467_2022_34464_MOESM4_ESM.xlsx]

## Sheet: DE Tom low vs Tom high
	p_val	avg_log2FC	Tom low	Tom high	p_val_adj
Gm42418	8.14727e-160	1.85119	0.974	0.968	1.8091e-155
Anxa3	0	1.8155	0.52	0.181	0
Igfbp5	1.31584e-298	1.77051	0.411	0.108	2.92182e-294
Lars2	2.69529e-98	1.56329	0.653	0.517	5.98489e-94
Sema3c	0	1.48132	0.5	0.155	0
Cd248	1.65476e-280	1.47687	0.642	0.316	3.67439e-276
Ackr3	7.32878e-221	1.37268	0.479	0.193	1.62736e-216
Efemp1	4.88423e-302	1.36811	0.74	0.401	1.08454e-297
Pcsk6	1.51961e-234	1.33565	0.394	0.123	3.3743e-230
Pcolce2	7.56326e-270	1.31312	0.513	0.183	1.67942e-265
Fbn1	1.51336e-220	1.28116	0.776	0.575	3.36041e-216
Sbsn	9.97004e-172	1.24408	0.327	0.108	2.21385e-167
Pla1a	2.15111e-199	1.21403	0.459	0.187	4.77653e-195
Smpd3	3.78528e-228	1.20401	0.327	0.083	8.4052e-224
Pi16	5.47616e-108	1.1915	0.665	0.526	1.21598e-103
Efhd1	9.29273e-295	1.16936	0.265	0.04	2.06345e-290
Tppp3	5.31432e-144	1.15308	0.435	0.206	1.18004e-139
Creb5	5.85453e-237	1.14538	0.43	0.141	1.3e-232
Ccn3	2.17985e-187	1.1401	0.291	0.079	4.84035e-183
Fndc1	2.16682e-163	1.13421	0.565	0.314	4.81141e-159
Cd55	5.83268e-192	1.13134	0.495	0.216	1.29515e-187
Ifi27l2a	1.78141e-167	1.10664	0.664	0.405	3.95563e-163
Dpt	6.03904e-254	1.10075	0.803	0.479	1.34097e-249
Ppp1r14b	2.62511e-134	1.09432	0.489	0.272	5.82906e-130
Ugdh	5.05093e-116	1.09209	0.488	0.276	1.12156e-111
Clec3b	9.24678e-276	1.07601	0.879	0.648	2.05325e-271
Dpp4	1.14721e-183	1.07346	0.385	0.137	2.54738e-179
Uap1	1.29109e-134	1.05361	0.415	0.194	2.86686e-130
Igfbp6	2.19054e-120	1.04848	0.767	0.673	4.86409e-116
S100a10	3.41633e-200	1.03083	0.811	0.622	7.58597e-196
Edn1	3.10309e-157	1.0185	0.224	0.055	6.89042e-153
Gfpt2	1.58085e-127	0.994772	0.544	0.318	3.51029e-123
Anxa1	2.02289e-135	0.992119	0.698	0.529	4.49183e-131
Adamts5	3.42296e-132	0.982319	0.596	0.364	7.60068e-128
Axl	1.04364e-144	0.976348	0.649	0.443	2.3174e-140
Ly6c1	9.82066e-203	0.965663	0.582	0.267	2.18068e-198
Emilin2	2.44493e-132	0.956797	0.453	0.227	5.42897e-128
Ebf2	2.12004e-149	0.952174	0.352	0.134	4.70755e-145
Ly6a	3.55219e-194	0.945947	0.774	0.506	7.88764e-190
Timp2	2.93096e-202	0.893966	0.892	0.853	6.50819e-198
Mfap5	5.97229e-125	0.879698	0.802	0.72	1.32615e-120
Tnxb	5.6466e-151	0.865932	0.699	0.456	1.25383e-146
Cd34	7.33916e-115	0.859962	0.675	0.508	1.62966e-110
Ace	1.02805e-96	0.855121	0.372	0.185	2.28278e-92
Zfp385a	4.3562e-128	0.853608	0.271	0.093	9.67295e-124
Cavin1	6.08838e-82	0.850842	0.635	0.482	1.35192e-77
Gsn	1.71244e-219	0.836779	0.925	0.812	3.80246e-215
Opcml	1.5863e-183	0.83246	0.246	0.057	3.52238e-179
Gas7	4.45621e-69	0.816139	0.327	0.178	9.89501e-65
S100a16	1.83763e-72	0.810768	0.47	0.308	4.08046e-68
Adgrd1	7.72633e-107	0.80109	0.475	0.261	1.71563e-102
Klf2	2.35567e-77	0.797185	0.57	0.4	5.23076e-73
Arhgap20	3.20739e-115	0.78946	0.272	0.1	7.122e-111
Plpp3	1.85498e-132	0.782455	0.789	0.623	4.11898e-128
Lsp1	2.61245e-66	0.77969	0.535	0.378	5.80094e-62
Ddr2	2.99425e-82	0.766169	0.609	0.447	6.64872e-78
Zyx	2.20997e-88	0.76202	0.382	0.198	4.90723e-84
Dbn1	1.13573e-77	0.758964	0.321	0.162	2.5219e-73
AY036118	3.27398e-46	0.755355	0.579	0.472	7.26988e-42
Nid1	7.4307e-108	0.754254	0.772	0.689	1.64999e-103
Man1a	9.17085e-95	0.753159	0.555	0.356	2.03639e-90
Tek	8.78511e-115	0.752659	0.236	0.077	1.95073e-110
Gstm1	5.94337e-92	0.750917	0.706	0.588	1.31973e-87
Tmem100	4.551e-68	0.740421	0.398	0.233	1.01055e-63
Metrnl	4.95871e-88	0.737201	0.3	0.136	1.10108e-83
Cavin3	1.5215e-49	0.730929	0.501	0.378	3.37849e-45
Arl4d	2.27522e-122	0.723708	0.24	0.076	5.05214e-118
Serpinb6a	4.98619e-62	0.714353	0.598	0.474	1.10718e-57
Fn1	1.69378e-153	0.712631	0.872	0.742	3.76103e-149
Cadm3	5.17346e-103	0.7072	0.256	0.095	1.14877e-98
Sfrp4	1.37711e-80	0.705835	0.246	0.101	3.05787e-76
Ogn	8.961e-83	0.705409	0.656	0.484	1.98979e-78
Jpt1	8.47242e-77	0.703424	0.363	0.195	1.8813e-72
Fyn	1.17606e-86	0.699723	0.363	0.185	2.61144e-82
Mustn1	7.94314e-79	0.698553	0.298	0.14	1.76377e-74
Qpct	6.7604e-79	0.686984	0.361	0.189	1.50115e-74
Krtdap	7.8288e-95	0.686919	0.136	0.032	1.73838e-90
S100a13	5.81327e-78	0.682627	0.651	0.505	1.29084e-73
Ablim1	1.03124e-76	0.676819	0.447	0.265	2.28986e-72
Lrrn4cl	3.87984e-74	0.666428	0.345	0.178	8.61518e-70
Il33	1.49183e-43	0.659756	0.397	0.267	3.31261e-39
Cotl1	8.48558e-88	0.656099	0.279	0.119	1.88422e-83
Klf4	1.39657e-64	0.646651	0.658	0.506	3.10107e-60
Tnfaip6	2.57428e-24	0.643169	0.268	0.179	5.71618e-20
Uqcc2	1.7829e-41	0.63169	0.476	0.355	3.95892e-37
Scara5	3.40677e-75	0.628148	0.536	0.351	7.56474e-71
Vasn	1.28098e-47	0.627737	0.308	0.179	2.84441e-43
Scara3	2.11508e-71	0.616697	0.452	0.268	4.69653e-67
Lamc1	9.9065e-58	0.615275	0.56	0.415	2.19974e-53
Prss23	6.19563e-48	0.612347	0.607	0.485	1.37574e-43
Ddah2	1.5312e-43	0.608705	0.443	0.314	3.40004e-39
Limch1	2.33145e-115	0.606012	0.193	0.053	5.17698e-111
Aif1l	7.33983e-109	0.603699	0.128	0.025	1.62981e-104
Has1	4.43031e-18	0.601421	0.181	0.117	9.83751e-14
Basp1	1.04879e-39	0.598845	0.304	0.189	2.32884e-35
Heg1	3.59877e-50	0.598652	0.541	0.396	7.99108e-46
Sfrp2	2.38858e-55	0.597485	0.374	0.221	5.30385e-51
Anxa2	4.39652e-39	0.593277	0.556	0.444	9.76246e-35
Ahnak	9.87894e-81	0.587188	0.857	0.808	2.19362e-76
Thbd	2.87105e-55	0.577667	0.429	0.272	6.37518e-51
Rps15	2.44654e-104	0.573747	0.872	0.846	5.43254e-100
Plat	4.88611e-37	0.564114	0.453	0.33	1.08496e-32
Lama4	1.95543e-50	0.56405	0.391	0.246	4.34203e-46
Tubb6	1.20733e-52	0.558257	0.238	0.118	2.68088e-48
Arpc1b	9.57218e-30	0.557404	0.527	0.436	2.1255e-25
Tuba1a	6.33273e-34	0.553065	0.588	0.491	1.40618e-29
Mt2	2.03386e-22	0.549596	0.438	0.337	4.51619e-18
Ecm1	1.17196e-37	0.545514	0.491	0.372	2.60233e-33
1700019D03Rik	7.6856e-120	0.538444	0.149	0.03	1.70659e-115
Crip1	1.42091e-58	0.537808	0.849	0.768	3.15513e-54
Dact2	8.56133e-111	0.536719	0.125	0.023	1.90104e-106
Antxr2	1.07912e-44	0.535625	0.346	0.215	2.39618e-40
Fst	3.48713e-68	0.534063	0.23	0.099	7.74318e-64
Osr1	1.65451e-46	0.532498	0.273	0.15	3.67383e-42
Ehd1	6.76674e-61	0.530096	0.23	0.105	1.50256e-56
Sult5a1	3.82425e-40	0.526162	0.3	0.181	8.49176e-36
Dusp1	1.93869e-28	0.524435	0.629	0.533	4.30486e-24
Eln	3.58008e-47	0.518839	0.484	0.346	7.94956e-43
Rpl13a	5.35032e-86	0.513954	0.882	0.872	1.18804e-81
Spon2	2.65169e-42	0.512895	0.273	0.155	5.88808e-38
Vldlr	2.28484e-53	0.512239	0.263	0.136	5.07349e-49
Rpl5	3.95981e-56	0.511702	0.781	0.735	8.79276e-52
Ptgs1	1.15501e-38	0.51102	0.245	0.139	2.5647e-34
Vim	7.51425e-90	0.503573	0.892	0.839	1.66854e-85
Ifi204	8.4503e-46	0.495517	0.36	0.219	1.87639e-41
Actg1	9.45863e-43	0.495297	0.793	0.748	2.10029e-38
Chst1	1.06973e-102	0.494796	0.118	0.022	2.37533e-98
Lurap1l	2.89733e-80	0.489272	0.17	0.055	6.43351e-76
Rnase4	2.41525e-56	0.485258	0.754	0.706	5.36306e-52
Arl4a	3.92229e-32	0.485223	0.29	0.186	8.70944e-28
Rack1	3.5479e-60	0.484061	0.826	0.822	7.87811e-56
Dmkn	7.38045e-45	0.483595	0.105	0.036	1.63883e-40
Hdac7	1.95602e-27	0.483033	0.279	0.182	4.34335e-23
Ugp2	1.03929e-36	0.482881	0.337	0.216	2.30775e-32
Col14a1	1.56989e-68	0.48267	0.761	0.628	3.48594e-64
Ptx3	8.69575e-19	0.478338	0.102	0.054	1.93089e-14
Diaph1	3.04095e-39	0.475272	0.254	0.144	6.75243e-35
Sdc2	6.86169e-23	0.471459	0.42	0.332	1.52364e-18
Gngt2	4.39177e-41	0.466769	0.29	0.17	9.75194e-37
Galnt16	2.17331e-64	0.466266	0.16	0.057	4.82584e-60
Vat1	1.91691e-28	0.461986	0.419	0.308	4.2565e-24
Zeb1	2.56197e-18	0.461849	0.322	0.243	5.68886e-14
Tubb2b	1.01686e-60	0.459281	0.136	0.046	2.25795e-56
Rhoc	2.27311e-26	0.45919	0.411	0.314	5.04743e-22
Cmah	1.08097e-50	0.458055	0.16	0.066	2.40029e-46
Uchl1	7.71859e-87	0.457981	0.1	0.019	1.71391e-82
Pdlim1	9.74953e-62	0.457636	0.226	0.1	2.16488e-57
Marcks	1.43602e-27	0.456532	0.752	0.734	3.18867e-23
Ccl11	8.80562e-59	0.455288	0.548	0.366	1.95529e-54
Medag	2.24053e-22	0.454241	0.444	0.355	4.97509e-18
Tnfrsf11b	4.33868e-51	0.454223	0.14	0.052	9.63404e-47
Rbpj	5.84151e-24	0.454024	0.381	0.282	1.29711e-19
Eef1g	8.74875e-26	0.451168	0.596	0.531	1.94266e-21
Col5a3	1.9171e-31	0.444898	0.284	0.177	4.25692e-27
Fam129a	1.20123e-31	0.444252	0.222	0.128	2.66732e-27
Dnm1	1.39679e-25	0.4442	0.27	0.178	3.10157e-21
Car8	1.27372e-106	0.440989	0.109	0.018	2.8283e-102
Agap1	2.69384e-34	0.438773	0.262	0.156	5.98167e-30
Ybx3	6.70168e-22	0.43855	0.457	0.369	1.48811e-17
Scd1	2.10747e-28	0.436948	0.172	0.094	4.67965e-24
Lims2	2.94416e-68	0.433084	0.181	0.067	6.53751e-64
Errfi1	7.34292e-22	0.431953	0.509	0.424	1.6305e-17
Jund	5.54642e-46	0.431346	0.787	0.71	1.23158e-41
Rps12	1.07654e-124	0.43064	0.966	0.974	2.39046e-120
Jak1	9.41129e-25	0.429124	0.469	0.369	2.08978e-20
Lamb1	1.34983e-50	0.428824	0.491	0.328	2.99729e-46
Emp3	1.67599e-19	0.428533	0.615	0.572	3.72153e-15
Add3	1.92241e-28	0.423969	0.482	0.364	4.2687e-24
Slc4a4	2.88992e-38	0.42274	0.248	0.139	6.41706e-34
Lmo2	1.72607e-40	0.421112	0.171	0.081	3.83275e-36
Camk2n1	5.33948e-23	0.420608	0.424	0.329	1.18563e-18
Eef1b2	2.48059e-42	0.420249	0.783	0.769	5.50814e-38
Loxl2	1.98894e-24	0.420062	0.315	0.219	4.41645e-20
Itih5	1.1193e-39	0.415029	0.513	0.367	2.48541e-35
Tubb2a	1.69747e-27	0.413308	0.299	0.199	3.76922e-23
Klf6	5.34613e-17	0.41029	0.47	0.394	1.18711e-12
Ccnd2	8.74152e-21	0.409822	0.279	0.193	1.94105e-16
Pygl	6.2392e-44	0.40887	0.165	0.073	1.38541e-39
Lrrc17	3.53198e-38	0.407388	0.291	0.174	7.84275e-34
Dpysl2	1.15132e-23	0.4072	0.385	0.284	2.55651e-19
Rap1a	9.81263e-19	0.405852	0.332	0.246	2.1789e-14
Rpl4	2.06357e-34	0.405638	0.75	0.726	4.58215e-30
Capns1	1.11765e-16	0.405066	0.487	0.416	2.48173e-12
Rps14	3.23125e-74	0.403839	0.921	0.941	7.17498e-70
Steap3	1.74846e-24	0.402317	0.444	0.342	3.88245e-20
Tle5	3.9044e-20	0.400805	0.482	0.402	8.66972e-16
Vit	2.5765e-34	0.400212	0.236	0.135	5.72112e-30
Adamtsl4	1.95832e-45	0.400184	0.14	0.057	4.34844e-41
Slco3a1	3.5005e-32	0.398246	0.244	0.142	7.77285e-28
Rpl3	4.90179e-42	0.398169	0.832	0.849	1.08844e-37
Gnpnat1	3.96705e-35	0.394817	0.165	0.081	8.80884e-31
Slfn5	3.41058e-22	0.393012	0.366	0.265	7.57319e-18
Aspn	4.61513e-09	0.391995	0.229	0.178	0.000102479
Atf5	1.80083e-13	0.391269	0.314	0.245	3.99874e-09
Arhgdia	1.05456e-17	0.390597	0.442	0.361	2.34165e-13
Lasp1	2.39278e-24	0.389711	0.274	0.182	5.31318e-20
Bag1	2.88141e-25	0.388785	0.351	0.248	6.39817e-21
Fhl1	3.37248e-23	0.386821	0.252	0.164	7.48858e-19
St3gal2	2.4043e-20	0.384128	0.19	0.119	5.33876e-16
Pi15	3.0118e-26	0.380245	0.188	0.108	6.68769e-22
Kif2a	1.92464e-24	0.379774	0.211	0.129	4.27367e-20
Rplp1	1.76079e-92	0.379177	0.974	0.982	3.90984e-88
Cxcl1	0.00400194	0.378205	0.188	0.167	1
Nova1	1.87491e-30	0.377149	0.203	0.114	4.16323e-26
Fstl1	3.98319e-34	0.374895	0.811	0.792	8.84468e-30
Rps6	4.80756e-44	0.374773	0.831	0.831	1.06752e-39
Npr1	4.31009e-42	0.371396	0.179	0.084	9.57055e-38
Loxl1	8.99851e-21	0.368929	0.626	0.568	1.99812e-16
Pamr1	6.5865e-26	0.368671	0.235	0.145	1.46253e-21
Pcdh19	3.99615e-27	0.366506	0.255	0.159	8.87345e-23
Pde8a	2.14795e-37	0.366402	0.175	0.086	4.76952e-33
Flnc	5.10277e-28	0.366009	0.161	0.086	1.13307e-23
Islr2	5.8616e-69	0.364639	0.104	0.025	1.30157e-64
Enpep	3.38104e-34	0.364542	0.147	0.07	7.50761e-30
Rpl7	1.29409e-50	0.364294	0.872	0.881	2.87353e-46
Ltbp1	1.0958e-27	0.362914	0.287	0.184	2.43323e-23
Ntn4	2.65044e-25	0.362266	0.199	0.117	5.88531e-21
Rpl12	3.09773e-45	0.36069	0.867	0.892	6.87851e-41
Gan	7.63035e-24	0.360236	0.125	0.065	1.69432e-19
Prdx5	7.05172e-13	0.358003	0.479	0.416	1.56583e-08
Islr	2.2466e-16	0.356762	0.634	0.604	4.98858e-12
Tpt1	1.27623e-89	0.355474	0.986	0.988	2.83388e-85
Triobp	1.93769e-27	0.35338	0.177	0.098	4.30264e-23
Fgf2	5.40797e-16	0.350756	0.246	0.175	1.20084e-11
Maged2	5.19421e-15	0.348592	0.233	0.166	1.15337e-10
Dact1	1.89272e-16	0.348544	0.284	0.207	4.20279e-12
S100a11	9.91981e-22	0.347791	0.83	0.816	2.20269e-17
Eef2	1.9801e-22	0.347476	0.716	0.688	4.39682e-18
Tgfbr2	2.5252e-13	0.347449	0.622	0.584	5.6072e-09
Trip10	6.79067e-19	0.346889	0.233	0.158	1.50787e-14
Bcl7c	4.27253e-19	0.346015	0.272	0.191	9.48715e-15
Il6ra	8.7704e-27	0.345344	0.151	0.08	1.94747e-22
D630033O11Rik	1.28642e-38	0.344526	0.107	0.04	2.8565e-34
Ppa1	7.87193e-19	0.343972	0.125	0.07	1.74796e-14
mt-Nd3	0.000273401	0.34334	0.7	0.708	1
Clic1	1.28814e-13	0.343134	0.477	0.405	2.86031e-09
Ckb	9.2128e-11	0.342102	0.245	0.188	2.0457e-06
Snx18	1.33822e-16	0.340765	0.296	0.217	2.97152e-12
Capg	1.90086e-15	0.3404	0.276	0.204	4.22086e-11
Rplp0	9.12832e-47	0.340064	0.921	0.928	2.02694e-42
Ext1	3.08619e-16	0.340046	0.284	0.208	6.85288e-12
S100a6	1.52196e-51	0.339372	0.955	0.947	3.37952e-47
Dclk1	5.7362e-24	0.336694	0.24	0.152	1.27372e-19
Sdcbp	1.45934e-10	0.333717	0.454	0.389	3.24046e-06
Glipr2	3.81979e-20	0.33296	0.147	0.086	8.48185e-16
Sdf2l1	5.28612e-18	0.332	0.15	0.091	1.17378e-13
Atf3	4.25245e-10	0.330352	0.232	0.179	9.44256e-06
Il4ra	2.13299e-23	0.329813	0.138	0.074	4.73631e-19
Rhou	1.00031e-17	0.327514	0.218	0.146	2.22118e-13
Sec14l1	3.32563e-19	0.326515	0.253	0.172	7.38456e-15
Dock11	8.20721e-36	0.326327	0.101	0.039	1.82241e-31
Pabpc1	2.04497e-14	0.324879	0.623	0.586	4.54086e-10
Rap1b	2.84655e-15	0.324172	0.466	0.383	6.32076e-11
Rhoq	1.07643e-12	0.322963	0.271	0.205	2.39021e-08
Aldh2	1.16467e-11	0.32112	0.46	0.395	2.58614e-07
Calm1	2.85205e-16	0.318337	0.589	0.529	6.33297e-12
Rpl23a	2.54845e-29	0.318336	0.793	0.795	5.65883e-25
Rps5	3.46248e-55	0.31818	0.934	0.955	7.68844e-51
Txn1	1.41176e-13	0.318131	0.642	0.607	3.13482e-09
Glud1	8.59959e-09	0.31708	0.341	0.284	0.000190954
mt-Nd2	0.0134738	0.316945	0.856	0.87	1
Pxn	2.6237e-21	0.31595	0.145	0.082	5.82593e-17
Gda	3.78388e-19	0.314022	0.354	0.26	8.40209e-15
Nhsl1	3.28679e-34	0.313964	0.13	0.058	7.29832e-30
Cxxc5	1.97969e-12	0.310965	0.182	0.127	4.39591e-08
Cfl1	3.15884e-08	0.310952	0.526	0.482	0.000701421
Gpc6	1.09245e-17	0.310794	0.232	0.157	2.42579e-13
Eef1a1	1.39562e-77	0.310685	0.977	0.985	3.09898e-73
Sytl2	3.1916e-29	0.310153	0.111	0.05	7.08696e-25
Dpep1	5.21124e-19	0.309814	0.564	0.489	1.15716e-14
Sdk1	2.16005e-38	0.309436	0.114	0.045	4.7964e-34
Stx4a	7.40433e-13	0.307911	0.233	0.17	1.64413e-08
Fbln5	1.00582e-21	0.30679	0.431	0.323	2.23342e-17
Rpl14	3.57656e-30	0.305891	0.84	0.867	7.94175e-26
Klhl13	2.13947e-11	0.305456	0.204	0.149	4.75069e-07
Ttyh2	3.23219e-21	0.304948	0.119	0.063	7.17708e-17
Tshz1	9.31599e-17	0.30477	0.21	0.141	2.06862e-12
Twist1	1.4892e-15	0.304527	0.118	0.069	3.30676e-11
Bin1	3.3665e-25	0.303886	0.169	0.095	7.47531e-21
Psme1	8.93914e-15	0.303058	0.36	0.279	1.98494e-10
Sirpa	1.14485e-15	0.303023	0.191	0.128	2.54215e-11
Lysmd2	5.40774e-18	0.302762	0.226	0.152	1.20079e-13
Antxr1	1.0026e-11	0.302523	0.408	0.339	2.22626e-07
Aldoa	2.97583e-07	0.3017	0.488	0.445	0.00660784
Plekho2	6.84179e-17	0.301369	0.202	0.134	1.51922e-12
Rtn3	1.18225e-07	0.300723	0.352	0.298	0.00262518
Rpl10a	5.45427e-42	0.299522	0.88	0.9	1.21112e-37
Ppp1ca	1.39754e-08	0.299196	0.374	0.316	0.000310323
Tuba1b	5.20432e-10	0.29804	0.493	0.439	1.15562e-05
C1qtnf1	2.7557e-21	0.297423	0.162	0.095	6.11902e-17
Pdlim4	1.34912e-08	0.296658	0.225	0.176	0.000299572
Tmeff2	3.98316e-24	0.295914	0.181	0.104	8.84461e-20
Rras	1.2765e-05	0.295133	0.282	0.243	0.283447
Rab7b	1.18703e-16	0.29476	0.151	0.093	2.6358e-12
Irak3	5.99844e-11	0.294454	0.166	0.116	1.33195e-06
Gapdh	2.14523e-08	0.293971	0.492	0.442	0.000476348
Capn2	2.9645e-09	0.292795	0.202	0.153	6.58267e-05
Anxa5	6.93839e-07	0.291216	0.56	0.52	0.0154067
Csf1	7.14276e-15	0.289767	0.374	0.293	1.58605e-10
Hspa5	1.97495e-11	0.289512	0.728	0.686	4.38538e-07
Gprc5b	7.69027e-26	0.289425	0.177	0.1	1.70762e-21
Ebf1	7.22288e-17	0.289054	0.708	0.628	1.60384e-12
Gpi1	6.34784e-12	0.288402	0.296	0.229	1.40954e-07
Vegfa	2.01622e-13	0.28805	0.244	0.177	4.47702e-09
Sh3bgrl3	3.78746e-07	0.287742	0.344	0.299	0.00841006
Crip2	1.97935e-07	0.285898	0.32	0.271	0.00439515
Fez1	1.86273e-40	0.285137	0.106	0.039	4.13618e-36
Ier2	1.00079e-06	0.284836	0.402	0.359	0.0222224
Rps2	4.00669e-32	0.284565	0.898	0.911	8.89684e-28
Arhgap29	8.92099e-12	0.281992	0.287	0.222	1.98091e-07
Trio	2.3242e-13	0.281063	0.236	0.172	5.1609e-09
Psmb8	2.56055e-13	0.280213	0.189	0.13	5.68569e-09
Ifi205	3.5379e-13	0.28008	0.328	0.254	7.8559e-09
Carhsp1	6.89609e-12	0.27893	0.207	0.149	1.53128e-07
Dcbld2	7.38215e-14	0.278428	0.231	0.166	1.63921e-09
Palm	2.50047e-10	0.276854	0.209	0.155	5.5523e-06
Rps17	5.97223e-30	0.276243	0.823	0.823	1.32613e-25
Rhoa	3.31985e-10	0.275934	0.691	0.672	7.37172e-06
Eif3f	5.61816e-11	0.275347	0.545	0.501	1.24751e-06
Clic4	8.03555e-15	0.275205	0.327	0.248	1.78429e-10
Flnb	8.07543e-15	0.274925	0.165	0.107	1.79315e-10
Ndn	1.18437e-06	0.274803	0.287	0.242	0.0262989
Col6a3	1.34116e-06	0.273595	0.463	0.425	0.0297804
Glce	9.55365e-19	0.272905	0.109	0.058	2.12139e-14
Pdia6	2.95628e-09	0.272565	0.447	0.385	6.56443e-05
Procr	1.86532e-20	0.271124	0.12	0.064	4.14195e-16
Hspb8	1.02365e-14	0.270937	0.21	0.145	2.27302e-10
Cdc42ep2	7.07855e-14	0.270911	0.15	0.097	1.57179e-09
Gja1	4.50753e-10	0.269943	0.262	0.205	1.0009e-05
Rab3il1	5.65715e-13	0.269938	0.17	0.116	1.25617e-08
Olfml2b	6.28577e-10	0.269818	0.354	0.29	1.39575e-05
Rras2	6.35977e-20	0.26817	0.153	0.089	1.41219e-15
Rps25	5.70945e-27	0.267354	0.849	0.867	1.26778e-22
Rpsa	8.00356e-40	0.265237	0.939	0.964	1.77719e-35
Rpl8	4.13569e-31	0.26416	0.919	0.939	9.18331e-27
Fxyd1	4.80478e-08	0.264144	0.558	0.528	0.0010669
Mturn	1.48482e-11	0.263762	0.129	0.084	3.29704e-07
Gnb2	1.12254e-06	0.262698	0.476	0.44	0.024926
Naaa	7.80252e-11	0.262452	0.158	0.11	1.73255e-06
Rpl7a	1.75108e-17	0.261287	0.777	0.785	3.88827e-13
Mgll	1.94933e-50	0.26058	0.114	0.038	4.3285e-46
Epdr1	2.11728e-16	0.259837	0.159	0.1	4.70141e-12
Rps4x	1.45715e-42	0.258637	0.944	0.962	3.23559e-38
Aldh1a3	6.94701e-15	0.257332	0.166	0.107	1.54258e-10
Zadh2	1.0383e-13	0.256245	0.147	0.094	2.30555e-09
Gng10	1.68677e-05	0.256093	0.302	0.261	0.374548
Clip4	9.52569e-19	0.256056	0.144	0.084	2.11518e-14
Ran	0.0017309	0.255983	0.364	0.335	1
Tcf21	1.22132e-10	0.255933	0.223	0.167	2.71194e-06
Htra3	1.87239e-12	0.255783	0.568	0.501	4.15763e-08
Sh3pxd2b	7.71069e-14	0.255242	0.19	0.13	1.71216e-09
Efna5	1.34773e-13	0.254987	0.136	0.086	2.99263e-09
Nfkbia	4.52862e-05	0.25486	0.35	0.312	1
Crybg3	8.32662e-12	0.252466	0.14	0.093	1.84893e-07
Rnh1	4.49084e-08	0.252269	0.261	0.21	0.000997191
Cmtm3	7.8154e-08	0.251992	0.235	0.186	0.00173541
Prpf39	4.34636e-14	-0.250103	0.122	0.183	9.65108e-10
Mef2a	4.76503e-14	-0.250315	0.226	0.297	1.05807e-09
Bclaf1	3.67667e-14	-0.250851	0.282	0.354	8.16405e-10
Scn7a	1.32535e-15	-0.251354	0.462	0.539	2.94294e-11
Ubb	3.94348e-29	-0.25148	0.852	0.921	8.75649e-25
Mosmo	2.75661e-12	-0.251604	0.151	0.211	6.12106e-08
Cdkn1b	4.5521e-12	-0.251724	0.133	0.191	1.01079e-07
Rcn3	4.07919e-21	-0.25256	0.404	0.501	9.05784e-17
Usp53	3.21663e-20	-0.252989	0.064	0.135	7.14253e-16
Arhgap5	9.21731e-14	-0.253286	0.196	0.263	2.0467e-09
Imp3	2.37103e-10	-0.254023	0.213	0.27	5.26487e-06
Parva	1.53445e-17	-0.254106	0.188	0.268	3.40725e-13
Serping1	1.22965e-28	-0.254286	0.845	0.931	2.73044e-24
Vwa1	8.43087e-12	-0.254431	0.088	0.139	1.87208e-07
Vcam1	1.24093e-12	-0.255385	0.127	0.189	2.75548e-08
Tmem167	2.4177e-19	-0.255604	0.295	0.384	5.3685e-15
Zcchc14	1.22677e-14	-0.25666	0.15	0.218	2.72404e-10
Svep1	1.40625e-11	-0.257016	0.477	0.535	3.12257e-07
Bace1	2.40778e-17	-0.257702	0.113	0.185	5.34649e-13
Ptma	1.85439e-39	-0.257781	0.882	0.943	4.11768e-35
Snw1	7.5444e-11	-0.258341	0.183	0.24	1.67523e-06
Mia2	5.7099e-13	-0.25854	0.145	0.206	1.26788e-08
Rpl22l1	1.63062e-21	-0.259303	0.764	0.841	3.62079e-17
Chka	1.27062e-13	-0.25935	0.071	0.125	2.82141e-09
Pros1	8.70571e-20	-0.259748	0.369	0.462	1.9331e-15
Wwtr1	1.79595e-16	-0.259801	0.185	0.262	3.9879e-12
Rbm3	2.24475e-24	-0.260388	0.485	0.584	4.98447e-20
Plod1	1.35397e-19	-0.260502	0.08	0.151	3.00648e-15
Med13l	7.61858e-15	-0.26054	0.181	0.256	1.69171e-10
Nsa2	7.94283e-19	-0.260611	0.559	0.656	1.76371e-14
Mga	3.31073e-17	-0.260633	0.201	0.282	7.35147e-13
Tra2b	6.27652e-15	-0.260917	0.326	0.402	1.3937e-10
Scarb2	5.55788e-18	-0.261565	0.223	0.309	1.23413e-13
Mical2	3.58013e-17	-0.262753	0.058	0.118	7.94967e-13
Fam133b	6.09028e-13	-0.262965	0.138	0.199	1.35235e-08
Lipa	1.1298e-16	-0.263775	0.123	0.193	2.50871e-12
Ntrk2	3.30075e-08	-0.263869	0.103	0.143	0.000732932
Tspan3	2.42766e-16	-0.264808	0.266	0.345	5.39061e-12
Lrrk1	1.94815e-17	-0.264976	0.092	0.16	4.32586e-13
Csnk1a1	7.43978e-20	-0.264996	0.465	0.554	1.652e-15
Tspan11	4.799e-27	-0.265751	0.03	0.101	1.06562e-22
Boc	8.68481e-16	-0.265895	0.075	0.135	1.92846e-11
Dync1i2	7.11636e-16	-0.266216	0.373	0.448	1.58019e-11
Calm2	4.9045e-27	-0.266977	0.59	0.687	1.08904e-22
Mllt3	1.29953e-14	-0.267254	0.064	0.117	2.88562e-10
Nhsl2	5.27078e-16	-0.268261	0.06	0.116	1.17038e-11
Mef2c	6.21101e-16	-0.269476	0.081	0.144	1.37915e-11
Rere	2.74577e-14	-0.269659	0.184	0.256	6.09699e-10
Cox6b2	5.5298e-19	-0.269746	0.042	0.102	1.22789e-14
Ccnl2	1.99903e-17	-0.269809	0.165	0.242	4.43884e-13
Stk17b	7.66571e-29	-0.270704	0.049	0.134	1.70217e-24
Lncpint	1.41873e-17	-0.270789	0.051	0.109	3.15029e-13
Lrp6	4.46686e-19	-0.270864	0.192	0.278	9.91865e-15
Son	2.17122e-24	-0.271359	0.561	0.657	4.8212e-20
Siva1	2.58734e-15	-0.271448	0.147	0.216	5.74519e-11
Wnt5a	1.07098e-09	-0.271728	0.248	0.304	2.37812e-05
Tspan9	6.00711e-18	-0.272613	0.049	0.107	1.33388e-13
Meis1	7.4002e-21	-0.272906	0.147	0.235	1.64321e-16
Akap9	7.74546e-14	-0.272987	0.15	0.215	1.71988e-09
Ctsd	2.36925e-18	-0.274087	0.436	0.515	5.26092e-14
Ttc39b	1.93382e-20	-0.274427	0.046	0.11	4.29404e-16
Irak1bp1	2.38839e-14	-0.274741	0.086	0.143	5.30341e-10
Rc3h1	9.34451e-14	-0.276019	0.175	0.242	2.07495e-09
Tmem59	3.18155e-28	-0.27623	0.491	0.603	7.06463e-24
Pld3	1.67589e-19	-0.276282	0.1	0.175	3.72131e-15
Btg1	1.29551e-27	-0.276775	0.294	0.417	2.87668e-23
Rps28	4.44053e-47	-0.277163	0.931	0.984	9.8602e-43
Tnrc6c	1.99361e-14	-0.27743	0.221	0.293	4.4268e-10
Itpr1	6.68272e-20	-0.277835	0.06	0.127	1.4839e-15
Bbip1	5.86685e-14	-0.277938	0.091	0.148	1.30273e-09
Wnt4	1.72395e-21	-0.278051	0.044	0.11	3.82804e-17
Tmem47	4.89599e-20	-0.278543	0.057	0.123	1.08715e-15
Tgfbr1	5.38044e-17	-0.279145	0.171	0.25	1.19473e-12
Atf7ip	2.34626e-15	-0.279216	0.125	0.192	5.20986e-11
Skp1a	4.59999e-20	-0.280561	0.357	0.452	1.02143e-15
Hspa1a	1.32793e-06	-0.28142	0.16	0.202	0.0294867
Ktn1	4.61686e-14	-0.282183	0.234	0.303	1.02517e-09
Fzd2	6.58605e-15	-0.282442	0.166	0.235	1.46243e-10
Cbx5	3.51371e-18	-0.282492	0.232	0.317	7.80219e-14
Ssbp2	9.5597e-18	-0.282958	0.139	0.215	2.12273e-13
Ror1	1.36067e-19	-0.28342	0.082	0.154	3.02137e-15
Bloc1s1	1.85144e-22	-0.284044	0.348	0.45	4.11112e-18
Tshz3	6.26085e-20	-0.284287	0.08	0.152	1.39022e-15
Zfp36l1	8.1964e-26	-0.284572	0.629	0.725	1.82001e-21
Marcksl1	2.28034e-22	-0.285087	0.064	0.139	5.06349e-18
Igsf10	1.0605e-20	-0.286574	0.153	0.24	2.35484e-16
Adcy7	5.21574e-18	-0.286612	0.087	0.155	1.15816e-13
Txnip	8.21906e-25	-0.286642	0.634	0.732	1.82504e-20
Mtch1	7.66851e-20	-0.28685	0.532	0.617	1.70279e-15
Ryk	7.40933e-20	-0.287166	0.255	0.346	1.64524e-15
Mxra7	1.69958e-20	-0.287377	0.262	0.353	3.77391e-16
Nbeal1	3.26807e-22	-0.287407	0.222	0.321	7.25675e-18
mt-Nd4l	5.72238e-64	-0.287751	0.771	0.875	1.27066e-59
Srsf10	1.71247e-17	-0.287893	0.177	0.256	3.80255e-13
Impact	8.46022e-13	-0.287942	0.157	0.218	1.87859e-08
Aebp1	1.01234e-15	-0.288407	0.734	0.799	2.24791e-11
Pan3	5.14124e-13	-0.289289	0.123	0.182	1.14161e-08
Foxo3	1.85738e-14	-0.28963	0.101	0.162	4.12431e-10
Stat3	9.61399e-19	-0.289818	0.251	0.344	2.13479e-14
Gem	4.71939e-11	-0.289861	0.149	0.208	1.04794e-06
Tnrc6a	2.69161e-21	-0.290164	0.292	0.388	5.97673e-17
Klhl24	2.66564e-16	-0.291017	0.176	0.252	5.91904e-12
Slc3a2	1.28311e-19	-0.291266	0.162	0.248	2.84914e-15
Col16a1	2.23507e-17	-0.291283	0.175	0.253	4.96297e-13
Ogt	2.73344e-18	-0.293895	0.197	0.281	6.06961e-14
Pcdh7	3.07794e-17	-0.294982	0.18	0.26	6.83457e-13
Cbx3	4.50822e-25	-0.295062	0.381	0.485	1.00105e-20
Pid1	2.68036e-19	-0.295197	0.223	0.313	5.95174e-15
Gnaq	5.23609e-16	-0.295723	0.181	0.255	1.16267e-11
Crim1	8.56366e-11	-0.295943	0.082	0.128	1.90156e-06
Tm4sf1	2.0149e-08	-0.295999	0.142	0.191	0.000447409
Myl9	6.46206e-20	-0.297449	0.07	0.139	1.4349e-15
Pear1	1.14264e-26	-0.298373	0.047	0.124	2.53722e-22
Eif4a2	7.21422e-27	-0.298451	0.404	0.514	1.60192e-22
Tmtc1	2.35528e-19	-0.298866	0.055	0.119	5.22991e-15
Dctn4	5.37975e-14	-0.299171	0.203	0.272	1.19457e-09
Gm26917	1.41423e-13	-0.299181	0.19	0.261	3.14029e-09
Map1lc3b	1.96127e-22	-0.29983	0.477	0.572	4.35499e-18
Setbp1	1.55172e-18	-0.300621	0.072	0.138	3.4456e-14
Nfasc	5.97795e-25	-0.301737	0.05	0.127	1.3274e-20
Pdgfc	2.08266e-14	-0.302564	0.062	0.115	4.62454e-10
Por	1.0482e-13	-0.302817	0.224	0.292	2.32753e-09
Chl1	2.95564e-15	-0.302882	0.071	0.129	6.56301e-11
Ier5l	9.4998e-18	-0.303	0.096	0.164	2.10943e-13
Eif2s2	5.42751e-26	-0.303297	0.508	0.612	1.20518e-21
Crebrf	6.43538e-17	-0.303429	0.142	0.217	1.42898e-12
Lox	1.57985e-18	-0.304597	0.227	0.318	3.50806e-14
Nbea	6.50311e-21	-0.304733	0.074	0.146	1.44402e-16
Itgb5	5.85136e-16	-0.304791	0.268	0.346	1.29929e-11
Hoxb4	5.05918e-17	-0.304806	0.061	0.12	1.12339e-12
Btg2	3.4846e-18	-0.305806	0.315	0.414	7.73756e-14
Eid1	3.09543e-24	-0.306146	0.346	0.451	6.87339e-20
Fam20a	2.30714e-22	-0.306745	0.058	0.129	5.123e-18
Tacc1	1.26195e-18	-0.306987	0.326	0.416	2.80216e-14
Hspa1b	1.8356e-10	-0.308885	0.204	0.265	4.07595e-06
C1qtnf7	6.19814e-24	-0.310083	0.138	0.231	1.3763e-19
Adgrl2	9.5752e-18	-0.310177	0.046	0.103	2.12617e-13
Bmp4	1.93695e-10	-0.310702	0.076	0.12	4.30099e-06
Trp53inp1	1.99793e-21	-0.311842	0.071	0.145	4.4364e-17
Taf1d	2.3185e-16	-0.312466	0.158	0.232	5.14822e-12
Col27a1	2.13973e-21	-0.313264	0.047	0.113	4.75127e-17
Sh3pxd2a	6.42384e-25	-0.314719	0.09	0.177	1.42641e-20
Zmiz1	7.85721e-17	-0.316372	0.319	0.398	1.74469e-12
Aldh1a1	8.30007e-16	-0.316484	0.144	0.216	1.84303e-11
Cd81	9.39269e-30	-0.316669	0.654	0.745	2.08565e-25
Cox7c	2.47538e-25	-0.316952	0.66	0.758	5.49659e-21
Zcchc7	6.77641e-21	-0.318472	0.21	0.302	1.5047e-16
Mbnl1	1.22445e-28	-0.318771	0.517	0.629	2.71889e-24
Hnrnph1	2.41305e-26	-0.318984	0.419	0.529	5.35818e-22
Klf7	2.42523e-18	-0.319777	0.226	0.313	5.38521e-14
Lhfp	6.16725e-32	-0.320165	0.428	0.554	1.36944e-27
Pdzrn3	3.82922e-23	-0.320531	0.094	0.177	8.50278e-19
Hotairm1	2.99349e-20	-0.322366	0.098	0.175	6.64704e-16
Nrp2	9.57959e-20	-0.32253	0.041	0.101	2.12715e-15
Gas1	3.3849e-27	-0.322623	0.407	0.532	7.51616e-23
Prpf4b	3.16616e-23	-0.323413	0.336	0.436	7.03045e-19
Deptor	3.93236e-24	-0.325681	0.049	0.12	8.7318e-20
Tra2a	4.78735e-20	-0.326575	0.216	0.307	1.06303e-15
Tpm2	4.27825e-21	-0.327248	0.131	0.216	9.49986e-17
Coq10b	4.56892e-18	-0.327279	0.152	0.231	1.01453e-13
Sec62	1.04628e-30	-0.328187	0.506	0.616	2.32325e-26
Tmem98	2.96382e-23	-0.329518	0.043	0.112	6.58115e-19
Icosl	8.12835e-29	-0.330203	0.028	0.101	1.8049e-24
Ugcg	8.74535e-14	-0.330485	0.129	0.19	1.9419e-09
Nfat5	3.96967e-24	-0.330595	0.204	0.306	8.81465e-20
Col6a1	8.81549e-28	-0.332407	0.67	0.767	1.95748e-23
Nmt1	3.10146e-20	-0.33282	0.201	0.291	6.8868e-16
Fcho2	6.43092e-21	-0.332936	0.171	0.259	1.42799e-16
Lum	1.23631e-27	-0.334889	0.818	0.864	2.74524e-23
Clk1	7.93254e-29	-0.336418	0.332	0.45	1.76142e-24
Picalm	4.44557e-27	-0.340412	0.287	0.396	9.87139e-23
Brd2	3.07469e-21	-0.341448	0.256	0.352	6.82735e-17
Atp2a2	6.63152e-28	-0.341839	0.347	0.456	1.47253e-23
Top1	1.8605e-25	-0.341925	0.385	0.49	4.13125e-21
Rasl11a	8.48736e-24	-0.344318	0.05	0.124	1.88462e-19
Rab31	5.31111e-22	-0.345036	0.072	0.145	1.17933e-17
Snhg3	2.78997e-22	-0.346824	0.151	0.242	6.19512e-18
Ankrd12	5.057e-24	-0.347994	0.247	0.35	1.12291e-19
Kcnk2	3.1449e-23	-0.348296	0.048	0.118	6.98324e-19
Tgfbi	5.30222e-14	-0.34939	0.057	0.108	1.17736e-09
Cd63	4.57037e-46	-0.349538	0.695	0.81	1.01485e-41
Lrrc8a	9.07476e-24	-0.350509	0.144	0.236	2.01505e-19
Thy1	2.73258e-13	-0.351217	0.291	0.36	6.06768e-09
Il11ra1	1.88033e-23	-0.351222	0.313	0.409	4.17526e-19
Atxn1	9.81541e-26	-0.351316	0.082	0.168	2.17951e-21
Zfand5	5.77944e-25	-0.352758	0.266	0.373	1.28332e-20
Pdgfrb	9.87406e-23	-0.353744	0.157	0.247	2.19254e-18
Dact3	3.47643e-32	-0.354096	0.049	0.137	7.71942e-28
Sgk1	1.11119e-19	-0.356139	0.149	0.235	2.46739e-15
Rasa3	2.50009e-27	-0.357229	0.057	0.139	5.55144e-23
Trps1	1.43645e-27	-0.357292	0.077	0.166	3.18964e-23
Herpud1	3.69311e-24	-0.357336	0.243	0.342	8.20054e-20
Scpep1	2.13403e-24	-0.35747	0.275	0.377	4.73862e-20
Tenm3	8.07512e-25	-0.357782	0.04	0.11	1.79308e-20
Mpzl1	2.2239e-31	-0.357837	0.059	0.149	4.93818e-27
Itgb1	1.05318e-40	-0.359509	0.568	0.693	2.33859e-36
Pten	9.58047e-33	-0.360956	0.243	0.369	2.12734e-28
Mn1	3.55619e-24	-0.361204	0.049	0.121	7.89653e-20
Snhg8	7.80206e-22	-0.361618	0.415	0.499	1.73245e-17
Hs2st1	3.61347e-22	-0.362317	0.118	0.202	8.0237e-18
F3	9.17636e-19	-0.363185	0.156	0.238	2.03761e-14
Myh9	1.53366e-31	-0.363376	0.279	0.405	3.4055e-27
Srsf11	2.79084e-27	-0.364741	0.275	0.384	6.19707e-23
Sorcs2	5.83364e-34	-0.367172	0.052	0.147	1.29536e-29
Meis2	2.26617e-25	-0.367764	0.291	0.399	5.03203e-21
Lrig3	9.50046e-28	-0.367781	0.045	0.122	2.10958e-23
Snai1	2.14905e-29	-0.370318	0.051	0.135	4.77196e-25
Etv1	3.31356e-28	-0.372237	0.033	0.107	7.35776e-24
Cyth3	6.30831e-32	-0.373451	0.196	0.312	1.40076e-27
Mafb	1.77443e-22	-0.374762	0.068	0.142	3.94013e-18
Steap4	7.87945e-23	-0.376448	0.14	0.232	1.74963e-18
2410006H16Rik	5.54353e-27	-0.378394	0.436	0.539	1.23094e-22
Mycbp2	3.75538e-26	-0.379364	0.271	0.378	8.33881e-22
Kcnq1ot1	7.16341e-27	-0.379527	0.317	0.434	1.59063e-22
Mbnl2	1.08082e-31	-0.380079	0.33	0.447	2.39995e-27
Lamp2	1.01334e-53	-0.380181	0.639	0.781	2.25012e-49
Inmt	3.08041e-05	-0.383293	0.095	0.125	0.684005
Lgr4	4.63066e-23	-0.38378	0.064	0.137	1.02824e-18
Plod2	1.23436e-24	-0.384423	0.242	0.343	2.7409e-20
Cpxm1	1.17222e-11	-0.385253	0.41	0.473	2.60291e-07
Serinc3	3.92029e-28	-0.387754	0.357	0.462	8.705e-24
Cp	1.70271e-24	-0.390092	0.249	0.354	3.78088e-20
Lgmn	6.33413e-31	-0.3906	0.211	0.334	1.40649e-26
H6pd	5.20936e-31	-0.391296	0.135	0.244	1.15674e-26
Prkar1a	2.82371e-30	-0.391647	0.392	0.504	6.27005e-26
Inhbb	2.36471e-16	-0.392337	0.07	0.13	5.25085e-12
Peak1	1.47901e-29	-0.393314	0.14	0.246	3.28413e-25
Snhg1	4.27488e-26	-0.394205	0.234	0.339	9.49237e-22
Slit2	9.39396e-42	-0.394708	0.125	0.26	2.08593e-37
Angpt1	1.4547e-35	-0.400623	0.023	0.105	3.23017e-31
Icam1	8.60566e-27	-0.401184	0.138	0.241	1.91089e-22
Clec11a	1.67697e-40	-0.402185	0.036	0.136	3.7237e-36
Pcolce	3.44011e-33	-0.402429	0.389	0.518	7.63877e-29
Palld	4.18179e-24	-0.403692	0.196	0.292	9.28566e-20
Rflnb	9.82377e-24	-0.404284	0.037	0.103	2.18137e-19
Rbms3	7.09912e-36	-0.404605	0.401	0.534	1.57636e-31
Il1r1	1.26362e-26	-0.405471	0.184	0.291	2.80587e-22
Mgst3	4.6279e-31	-0.405989	0.056	0.145	1.02762e-26
F11r	7.65006e-34	-0.406489	0.042	0.133	1.6987e-29
Cyp7b1	3.62441e-33	-0.407525	0.03	0.113	8.04799e-29
Skil	3.73973e-31	-0.412501	0.166	0.281	8.30406e-27
Bhlhe40	7.76801e-26	-0.414206	0.12	0.216	1.72489e-21
Grb10	1.89112e-29	-0.414888	0.357	0.469	4.19923e-25
Ms4a4d	3.07243e-27	-0.417344	0.307	0.412	6.82234e-23
Id3	1.78186e-13	-0.418402	0.329	0.402	3.95663e-09
Tns3	2.27084e-35	-0.419221	0.048	0.143	5.0424e-31
Ppp1r2	2.13408e-28	-0.419984	0.293	0.402	4.73872e-24
Ghr	1.38719e-33	-0.42006	0.143	0.258	3.08025e-29
Igfbp4	1.35796e-82	-0.420434	0.842	0.939	3.01536e-78
Tgm2	3.89917e-35	-0.422275	0.057	0.156	8.6581e-31
Nfib	4.78056e-45	-0.423989	0.578	0.695	1.06152e-40
Timp1	1.21228e-26	-0.425282	0.116	0.212	2.69187e-22
Lrrc58	8.20017e-39	-0.428972	0.32	0.457	1.82085e-34
Bicc1	5.04822e-46	-0.429021	0.49	0.623	1.12096e-41
Colec12	2.76392e-39	-0.431095	0.287	0.423	6.13728e-35
Per3	1.58178e-33	-0.431482	0.074	0.174	3.51233e-29
Abca8a	7.22971e-09	-0.432049	0.354	0.401	0.000160536
Gm26802	7.38868e-26	-0.434522	0.192	0.302	1.64066e-21
Penk	2.71597e-23	-0.436606	0.426	0.517	6.03082e-19
Hlf	1.18558e-29	-0.436929	0.072	0.165	2.63259e-25
Snhg18	1.06496e-39	-0.437891	0.363	0.497	2.36473e-35
Hmgb1	3.05548e-62	-0.440457	0.642	0.785	6.78469e-58
Fblim1	2.00864e-39	-0.444116	0.033	0.129	4.46018e-35
Emilin1	6.79784e-35	-0.445459	0.149	0.268	1.50946e-30
Abcc9	3.1631e-35	-0.447553	0.033	0.122	7.02367e-31
Sh3bgrl	4.62935e-37	-0.450277	0.352	0.477	1.02795e-32
H2afj	3.43668e-32	-0.453393	0.355	0.467	7.63115e-28
5033428I22Rik	1.95577e-38	-0.455045	0.065	0.172	4.34279e-34
Rgs2	8.10751e-32	-0.45759	0.032	0.113	1.80027e-27
Angptl2	3.98135e-33	-0.458255	0.34	0.456	8.84059e-29
Resf1	1.49128e-28	-0.458686	0.174	0.28	3.31138e-24
Kng2	1.9218e-34	-0.459462	0.052	0.148	4.26736e-30
Bhlhe41	4.51756e-32	-0.459868	0.065	0.159	1.00312e-27
Adamts2	3.51439e-31	-0.462289	0.435	0.538	7.8037e-27
Cd302	1.21911e-54	-0.462349	0.506	0.664	2.70704e-50
Ccn4	5.60825e-43	-0.466087	0.02	0.114	1.24531e-38
Slc39a1	1.50745e-41	-0.470105	0.268	0.407	3.34729e-37
Igf1	1.52607e-54	-0.471423	0.439	0.636	3.38863e-50
Scarf2	1.91837e-41	-0.476233	0.091	0.211	4.25975e-37
Sox4	1.26479e-22	-0.476633	0.174	0.264	2.80847e-18
Susd6	2.34068e-38	-0.485045	0.171	0.3	5.19748e-34
Col4a2	8.53163e-38	-0.485636	0.359	0.497	1.89445e-33
Podn	6.62448e-35	-0.48649	0.122	0.235	1.47096e-30
Tgfb3	2.25108e-39	-0.48662	0.091	0.206	4.99853e-35
Gas5	2.95967e-63	-0.491343	0.739	0.845	6.57194e-59
Ifitm2	3.31227e-104	-0.492314	0.786	0.916	7.3549e-100
Cdkn1c	1.30472e-25	-0.497151	0.253	0.357	2.89713e-21
Nox4	8.51554e-34	-0.501015	0.08	0.18	1.89088e-29
Lmo4	1.3159e-23	-0.501493	0.215	0.305	2.92196e-19
Col8a1	3.14155e-22	-0.502371	0.05	0.118	6.97581e-18
Eng	1.07217e-36	-0.504129	0.161	0.282	2.38075e-32
Tef	9.68437e-40	-0.508808	0.108	0.228	2.15042e-35
Lifr	3.1544e-34	-0.512709	0.134	0.247	7.00434e-30
Mid1ip1	2.64372e-45	-0.514066	0.051	0.165	5.87039e-41
Aprt	1.59116e-42	-0.515532	0.266	0.406	3.53317e-38
Mmp2	6.8618e-65	-0.51678	0.705	0.827	1.52366e-60
4931406P16Rik	2.08399e-44	-0.529402	0.131	0.265	4.6275e-40
C2	1.43537e-51	-0.529539	0.144	0.299	3.18725e-47
Tshz2	1.22399e-73	-0.531954	0.593	0.753	2.71788e-69
Xist	3.09689e-57	-0.534055	0.608	0.716	6.87665e-53
Prrx1	1.0999e-40	-0.540288	0.426	0.548	2.44234e-36
Svil	2.01203e-48	-0.543076	0.221	0.374	4.46771e-44
Cdkn2a	2.80288e-37	-0.544756	0.032	0.122	6.22379e-33
Cgnl1	2.77055e-49	-0.546252	0.021	0.127	6.152e-45
Selenop	4.74606e-80	-0.54788	0.611	0.768	1.05386e-75
Pim1	2.37961e-46	-0.549206	0.161	0.31	5.28392e-42
Nr1d2	5.06652e-45	-0.550344	0.14	0.279	1.12502e-40
Plpp1	5.73735e-53	-0.554247	0.062	0.194	1.27398e-48
Mif	9.40363e-58	-0.556601	0.311	0.485	2.08808e-53
2022-09-11	1.2078e-56	-0.55668	0.303	0.47	2.68192e-52
Emp1	1.97904e-59	-0.557339	0.371	0.542	4.39445e-55
Nr1d1	1.09898e-45	-0.55761	0.138	0.275	2.44029e-41
Col1a2	2.70422e-70	-0.559639	0.864	0.928	6.00473e-66
Ier3	1.05966e-44	-0.560335	0.189	0.345	2.35298e-40
C4b	6.79856e-56	-0.560814	0.411	0.614	1.50962e-51
Hes1	1.25752e-39	-0.566897	0.151	0.281	2.79232e-35
Fabp4	0.608088	-0.570048	0.12	0.124	1
Wfdc1	5.58629e-55	-0.571768	0.064	0.201	1.24044e-50
Runx1t1	9.67944e-40	-0.573921	0.143	0.268	2.14932e-35
Osmr	3.04672e-55	-0.580416	0.171	0.333	6.76525e-51
Eva1b	1.26741e-49	-0.586042	0.192	0.339	2.81429e-45
Pappa	7.69193e-44	-0.587245	0.062	0.18	1.70799e-39
Gadd45b	1.3496e-43	-0.591759	0.177	0.327	2.99678e-39
Gm34030	2.51726e-49	-0.591911	0.048	0.167	5.58957e-45
Ctsk	1.05881e-55	-0.592913	0.295	0.456	2.35108e-51
Gadd45g	1.92993e-37	-0.593505	0.174	0.305	4.2854e-33
Itga1	9.49628e-46	-0.5952	0.047	0.159	2.10865e-41
Gpc3	5.84954e-59	-0.595988	0.653	0.775	1.29889e-54
Fbln1	4.13757e-50	-0.601978	0.472	0.615	9.18747e-46
Phldb2	1.08714e-57	-0.603623	0.106	0.262	2.414e-53
Tmem204	5.81794e-59	-0.610159	0.027	0.153	1.29187e-54
Rgs7bp	1.98377e-56	-0.611731	0.011	0.121	4.40496e-52
Prnp	7.3939e-60	-0.61243	0.384	0.55	1.64182e-55
Cd200	6.09757e-38	-0.614491	0.197	0.323	1.35397e-33
Tpm1	1.33166e-51	-0.619128	0.275	0.431	2.95696e-47
Spry1	1.50584e-50	-0.627179	0.067	0.196	3.34371e-46
AC160336.1	1.21097e-26	-0.628891	0.299	0.413	2.68896e-22
Tceal9	9.40538e-64	-0.631799	0.401	0.56	2.08846e-59
Ccdc80	3.95521e-68	-0.635478	0.477	0.636	8.78255e-64
Tmem64	7.01549e-59	-0.637138	0.077	0.223	1.55779e-54
Cped1	6.25882e-67	-0.637982	0.252	0.433	1.38977e-62
Csrp1	5.51918e-53	-0.643373	0.145	0.295	1.22553e-48
Pmepa1	9.22183e-54	-0.643626	0.44	0.579	2.04771e-49
Dbp	5.31453e-59	-0.652048	0.122	0.281	1.18009e-54
Cald1	1.62947e-98	-0.661163	0.55	0.734	3.61824e-94
Slc38a2	2.68512e-89	-0.662666	0.44	0.65	5.9623e-85
Ptch1	2.47315e-42	-0.663418	0.071	0.186	5.49163e-38
Nrp1	6.5289e-73	-0.666363	0.259	0.46	1.44974e-68
Matn2	1.32638e-70	-0.666416	0.104	0.282	2.94522e-66
2022-09-04	4.27829e-75	-0.670482	0.039	0.198	9.49994e-71
Tcf4	2.68586e-74	-0.671827	0.438	0.61	5.96394e-70
Gng11	8.43928e-48	-0.67243	0.267	0.41	1.87394e-43
Smoc2	3.59046e-24	-0.679359	0.209	0.304	7.97261e-20
Cxcl12	1.70677e-17	-0.687395	0.335	0.407	3.78988e-13
Pik3r1	9.19095e-70	-0.693579	0.23	0.416	2.04085e-65
Cpe	2.15612e-55	-0.69493	0.017	0.13	4.78766e-51
Cyp1b1	5.34539e-55	-0.703628	0.232	0.402	1.18694e-50
Dkk2	4.86101e-34	-0.705119	0.046	0.135	1.07939e-29
Fmo1	3.73005e-62	-0.705302	0.132	0.3	8.28258e-58
Hand2	7.54048e-59	-0.709067	0.096	0.246	1.67436e-54
Pbx1	3.49142e-94	-0.733017	0.415	0.63	7.75271e-90
Cfh	3.89331e-94	-0.74568	0.489	0.684	8.64509e-90
Tspan4	2.66665e-85	-0.766958	0.162	0.368	5.9213e-81
Col12a1	2.23037e-32	-0.770887	0.091	0.192	4.95255e-28
Mest	6.71497e-49	-0.771963	0.056	0.177	1.49106e-44
Cd9	9.14853e-107	-0.772309	0.35	0.587	2.03143e-102
Hsd11b1	1.3668e-48	-0.780266	0.184	0.328	3.03498e-44
Rbp1	1.3141e-124	-0.784164	0.454	0.703	2.91795e-120
Actn1	1.82735e-83	-0.786043	0.088	0.281	4.05764e-79
Serpina3n	4.17873e-53	-0.800589	0.181	0.337	9.27887e-49
Fhl2	4.87548e-79	-0.802541	0.055	0.229	1.0826e-74
Gpx3	5.59883e-103	-0.805974	0.606	0.789	1.24322e-98
Prelp	1.37826e-94	-0.812449	0.256	0.478	3.06043e-90
Col15a1	1.34656e-85	-0.815099	0.257	0.481	2.99003e-81
Cst3	6.13575e-103	-0.820131	0.758	0.881	1.36244e-98
Lbh	8.30849e-74	-0.820459	0.088	0.263	1.8449e-69
Col1a1	2.27692e-72	-0.826881	0.801	0.87	5.0559e-68
Hmcn2	2.48769e-63	-0.828422	0.069	0.224	5.52392e-59
Vmp1	8.5831e-87	-0.831271	0.161	0.368	1.90588e-82
Apoe	2.5055e-121	-0.842851	0.469	0.748	5.56345e-117
Zim1	4.43369e-58	-0.867125	0.068	0.21	9.845e-54
Tsc22d3	6.08043e-94	-0.878048	0.289	0.508	1.35016e-89
Hmcn1	3.06681e-84	-0.890649	0.129	0.327	6.80985e-80
Runx1	1.84295e-94	-0.891516	0.118	0.333	4.09227e-90
Spon1	1.84948e-83	-0.891606	0.053	0.231	4.10677e-79
Dennd4a	3.46505e-86	-0.89397	0.085	0.278	7.69414e-82
G0s2	4.17697e-67	-0.899632	0.161	0.337	9.27497e-63
Inhba	1.07831e-73	-0.90123	0.016	0.159	2.39439e-69
Itm2a	1.04385e-109	-0.915106	0.407	0.621	2.31787e-105
Pdgfrl	1.90201e-101	-0.917237	0.062	0.27	4.22342e-97
Pltp	3.28848e-146	-0.919213	0.408	0.675	7.30207e-142
Masp1	4.70828e-83	-0.924097	0.014	0.17	1.04547e-78
Ednra	8.44008e-106	-0.944014	0.022	0.219	1.87412e-101
Tcf7l2	3.82461e-121	-0.952277	0.234	0.487	8.49254e-117
Ncam1	1.08681e-85	-0.963672	0.042	0.218	2.41326e-81
Mylk	2.04579e-104	-0.969821	0.069	0.286	4.54269e-100
Hand2os1	4.61071e-105	-0.981694	0.092	0.311	1.02381e-100
Fzd1	1.78794e-95	-0.994393	0.176	0.396	3.97013e-91
Slc6a6	2.44378e-75	-0.996101	0.204	0.385	5.42642e-71
Itgbl1	1.964e-102	-1.01105	0.028	0.222	4.36107e-98
Serpine2	2.34294e-73	-1.02402	0.079	0.249	5.20251e-69
Cdh11	1.74393e-137	-1.02844	0.184	0.468	3.8724e-133
Ifitm1	6.42112e-106	-1.04484	0.201	0.448	1.42581e-101
Cd59a	1.28655e-112	-1.06221	0.027	0.236	2.85679e-108
Epha4	4.80552e-93	-1.06587	0.02	0.195	1.06707e-88
Gdf10	1.98174e-115	-1.08038	0.265	0.518	4.40046e-111
Peg3	7.97178e-87	-1.08362	0.219	0.432	1.77013e-82
Malat1	0	-1.08557	0.952	0.991	0
Epha3	2.06463e-115	-1.08589	0.057	0.282	4.58451e-111
Tmem176b	9.39203e-197	-1.09012	0.262	0.625	2.0855e-192
Fmod	5.35226e-77	-1.0979	0.012	0.157	1.18847e-72
Tmem176a	2.97251e-177	-1.11636	0.18	0.517	6.60045e-173
Nr2f2	3.57237e-150	-1.11699	0.187	0.48	7.93245e-146
Sparcl1	2.82844e-120	-1.11714	0.329	0.566	6.28055e-116
Dkk3	8.00541e-141	-1.11719	0.128	0.405	1.7776e-136
Cygb	3.07404e-249	-1.11758	0.451	0.787	6.8259e-245
Cpxm2	1.74745e-100	-1.14748	0.019	0.207	3.88021e-96
Fmo2	1.68475e-83	-1.15032	0.191	0.399	3.74098e-79
Lbp	1.41475e-142	-1.16284	0.211	0.489	3.14145e-138
Crispld2	1.24218e-147	-1.17186	0.226	0.514	2.75827e-143
F2r	1.98517e-139	-1.20258	0.073	0.337	4.40806e-135
Igfbp7	0	-1.25159	0.734	0.95	0
Mdk	2.26495e-159	-1.25552	0.104	0.401	5.02932e-155
Abi3bp	4.98827e-214	-1.33534	0.399	0.691	1.10765e-209
Olfml3	9.92601e-205	-1.372	0.257	0.592	2.20407e-200
Fxyd6	8.24944e-177	-1.41196	0.05	0.35	1.83179e-172
Bgn	0	-1.43803	0.565	0.879	0
Ccn2	2.2116e-85	-1.54654	0.099	0.291	4.91086e-81
Ctla2a	3.74949e-150	-1.58975	0.093	0.379	8.32575e-146
Mfap4	4.19716e-203	-1.61119	0.12	0.466	9.31978e-199
Sfrp1	3.61579e-233	-1.62231	0.274	0.63	8.02886e-229
H19	1.58386e-73	-1.62298	0.027	0.176	3.51696e-69
Fgl2	3.14159e-141	-1.63805	0.056	0.312	6.9759e-137
Cilp	4.02129e-178	-1.65094	0.142	0.461	8.92927e-174
Igfbp3	8.7476e-132	-1.69566	0.123	0.383	1.9424e-127
Gas6	2.51241e-302	-1.72099	0.252	0.675	5.57882e-298
Mgp	3.36756e-281	-1.87671	0.44	0.767	7.47766e-277
Ptn	5.43031e-184	-2.30293	0.047	0.357	1.2058e-179
