# Supplementary material for: The splanchnic mesenchyme is the tissue of origin for pancreatic fibroblasts during homeostasis and tumorigenesis
Source: Nat Commun. 2023 Jan 3;14:1. doi: 10.1038/s41467-022-34464-6 (PMC9810714; doi:10.1038/s41467-022-34464-6)
Supplement: Supplementary file 5 — Supplementary Data 2 [file 41467_2022_34464_MOESM5_ESM.xlsx]

## Sheet: Sheet1
gene	p_val	avg_log2FC(Normal - PDAC)	pct.1	pct.2	p_val_adj
C4b	0	-3.27689	0.125	0.752	0
Ctla2a	0	-2.83908	0.023	0.386	0
Gas6	0	-2.76992	0.128	0.663	0
Apoe	0	-2.76519	0.322	0.776	0
Igf1	0	-2.6721	0.41	0.717	0
Ptn	0	-2.62677	0.053	0.335	0
Fosb	0	-2.39744	0.454	0.743	0
Bgn	0	-2.27801	0.67	0.885	0
Tmem176b	0	-2.26701	0.066	0.653	0
Sfrp1	0	-2.18727	0.319	0.606	0
Mfap4	0	-2.17261	0.062	0.435	0
Pltp	0	-2.15787	0.517	0.717	0
Cilp	0	-2.11481	0.137	0.424	0
Cygb	0	-2.10363	0.513	0.797	0
Olfml3	0	-2.05774	0.324	0.597	0
Fmo2	0	-1.95237	0.146	0.379	0
Tmem176a	0	-1.94885	0.048	0.536	0
Fgl2	0	-1.94469	0.057	0.314	0
Ier3	0	-1.92759	0.06	0.424	0
H19	0	-1.92503	0.067	0.198	0
Ifitm1	0	-1.91717	0.114	0.481	0
Cxcl1	0	-1.91663	0.095	0.274	0
Fos	0	-1.83557	0.7	0.838	0
Gdf10	0	-1.79478	0.332	0.531	0
Igfbp4	0	-1.7765	0.976	0.953	0
Hp	0	-1.73156	0.014	0.281	0
Peg3	0	-1.73132	0.417	0.471	0
Lbp	0	-1.68623	0.331	0.509	0
Gadd45b	0	-1.66628	0.07	0.381	0
Gadd45g	0	-1.65573	0.122	0.372	0
Nr4a1	0	-1.63091	0.269	0.436	0
Dkk3	0	-1.61764	0.101	0.428	0
Cyp1b1	0	-1.60572	0.165	0.444	0
Rbp1	0	-1.59076	0.578	0.696	0
Igfbp7	0	-1.58841	0.941	0.937	0
Cxcl12	0	-1.52992	0.618	0.462	0
Egr1	0	-1.52898	0.758	0.765	0
Tsc22d3	0	-1.52372	0.417	0.493	0
Mdk	0	-1.52274	0.087	0.353	0
Abi3bp	0	-1.51308	0.781	0.69	0
Cdh11	0	-1.51057	0.273	0.479	0
Gm26802	0	-1.49013	0.158	0.401	0
Runx1	0	-1.45306	0.031	0.359	0
Nr2f2	0	-1.45117	0.451	0.483	0
Malat1	0	-1.44088	0.996	0.99	0
Pim1	0	-1.43701	0.147	0.352	0
Clu	0	-1.42832	0.047	0.257	0
Btg2	0	-1.41665	0.313	0.501	0
Btg1	0	-1.41159	0.338	0.481	0
Igfbp3	0	-1.40013	0.215	0.322	0
F2r	0	-1.39301	0.057	0.306	0
Fxyd6	0	-1.38094	0.075	0.282	0
Cfh	0	-1.37602	0.724	0.716	0
Slc38a2	0	-1.37091	0.724	0.673	0
Mt1	0	-1.36497	0.934	0.716	0
Zim1	0	-1.36066	0.061	0.246	0
Mif	0	-1.35676	0.421	0.509	0
Gpx3	0	-1.34725	0.821	0.788	0
Zfp36	0	-1.28825	0.487	0.506	0
Pbx1	0	-1.2753	0.772	0.679	0
Junb	0	-1.26194	0.65	0.725	0
Mylk	0	-1.26051	0.059	0.303	0
Fzd1	0	-1.25241	0.307	0.408	0
Epha4	0	-1.19676	0.031	0.198	0
Icam1	0	-1.1877	0.073	0.298	0
Cd59a	0	-1.1799	0.045	0.218	0
Fabp4	0	-1.16451	0.037	0.171	1.30009e-307
Nrp1	0	-1.15958	0.464	0.485	0
Masp1	0	-1.15508	0.001	0.184	0
Actn1	0	-1.13048	0.028	0.273	0
Rps28	0	-1.12861	0.988	0.985	0
Gm12840	0	-1.12179	0.084	0.263	0
Tcf7l2	0	-1.10869	0.594	0.506	0
Mgp	0	-1.1063	0.593	0.666	0
C2	0	-1.10114	0.144	0.334	0
Dennd4a	0	-1.0949	0.128	0.262	0
Prnp	0	-1.08062	0.704	0.569	0
Lgmn	0	-1.07757	0.287	0.39	0
Gas1	0	-1.07345	0.646	0.576	0
Vmp1	0	-1.04712	0.372	0.367	0
Atf3	0	-1.02713	0.268	0.296	0
Thbs1	0	-1.0183	0.381	0.371	0
Ppp1r15a	0	-1.0161	0.268	0.335	0
Ppp1r10	0	-1.01145	0.297	0.355	0
Emb	0	-1.01101	0.007	0.22	0
Tspan4	0	-1.00801	0.305	0.357	0
Hmcn1	0	-1.00361	0.332	0.344	0
Fmo1	0	-1.00321	0.224	0.305	0
Id3	0	-0.986839	0.417	0.428	0
Aebp1	0	-0.982774	0.973	0.805	0
Cpxm2	0	-0.97614	0.011	0.151	0
Nfia	0	-0.970481	0.869	0.686	0
Inhba	0	-0.970221	0.042	0.152	0
Mt2	0	-0.969565	0.731	0.426	0
Ptch1	0	-0.968376	0.118	0.205	0
Plac8	0	-0.966395	0.651	0.574	0
Cst3	0	-0.957838	0.982	0.859	0
Aprt	0	-0.956152	0.487	0.438	0
Itgbl1	0	-0.955845	0.057	0.179	0
Wif1	0	-0.949913	0	0.11	0
Chl1	0	-0.945849	0.019	0.203	0
Hk2	0	-0.942544	0.248	0.257	0
Epha3	0	-0.9413	0.207	0.23	0
Fhl2	0	-0.940341	0.036	0.21	0
Slc6a6	0	-0.934855	0.568	0.376	0
mt-Nd4l	0	-0.933585	0.98	0.877	0
Nfkbia	0	-0.930337	0.53	0.403	0
Zmiz1	0	-0.929847	0.609	0.49	0
Lbh	0	-0.927324	0.122	0.226	0
Cebpb	0	-0.923953	0.725	0.579	0
Clk1	0	-0.919007	0.628	0.497	0
Osmr	0	-0.915401	0.271	0.362	0
Cd200	0	-0.907938	0.424	0.332	0
Ednra	0	-0.896098	0.014	0.168	0
Sgk1	0	-0.892585	0.175	0.258	0
Phldb2	0	-0.881501	0.214	0.291	0
Uba52	0	-0.877838	0.975	0.937	0
Neat1	0	-0.877711	0.779	0.578	0
Itm2a	0	-0.877686	0.802	0.569	0
Palld	0	-0.874618	0.364	0.344	0
Dbp	0	-0.87163	0.166	0.257	0
Bmper	0	-0.867977	0.173	0.259	0
Ccnl1	0	-0.853185	0.557	0.439	0
Csrp1	0	-0.846135	0.297	0.302	0
Il1r1	0	-0.837009	0.308	0.341	0
Cd9	0	-0.83233	0.616	0.538	0
Glul	0	-0.82983	0.661	0.471	0
Gem	0	-0.825207	0.278	0.27	0
Ncam1	0	-0.824681	0.036	0.165	0
Hes1	8.55826e-304	-0.820627	0.188	0.266	1.36881e-299
Bhlhe40	0	-0.817739	0.119	0.22	0
Fbln1	0	-0.817237	0.748	0.616	0
Sept11	0	-0.814081	0.629	0.495	0
Rgs2	0	-0.812934	0.013	0.128	0
Zfp36l1	0	-0.812296	0.914	0.758	0
Tef	0	-0.809099	0.198	0.238	0
Sned1	0	-0.807603	0.313	0.312	0
Cpe	0	-0.804008	0.009	0.128	0
Nr1d2	0	-0.796227	0.295	0.286	0
Cfb	0	-0.79557	0.175	0.263	0
Skil	0	-0.789311	0.312	0.299	0
Pappa	3.05466e-218	-0.786714	0.068	0.183	4.88562e-214
Hmgcs2	0	-0.77658	0.28	0.3	0
Tpm1	0	-0.773118	0.657	0.449	0
4931406P16Rik	0	-0.759697	0.252	0.267	0
Fxyd5	0	-0.754137	0.381	0.36	0
Rps27	0	-0.746403	0.994	0.988	0
Zfp12	7.70667e-291	-0.741601	0.119	0.077	1.23261e-286
Hnrnph1	0	-0.74109	0.812	0.569	0
Stat3	0	-0.738669	0.515	0.406	0
Sparcl1	0	-0.738543	0.58	0.508	0
H2afj	0	-0.736712	0.694	0.486	0
H3f3b	0	-0.730752	0.962	0.811	0
Wfdc1	0	-0.729261	0.087	0.201	0
Sox4	0	-0.724141	0.406	0.306	0
Col6a5	3.87501e-241	-0.721422	0.028	0.136	6.19769e-237
Lmo4	0	-0.720581	0.502	0.352	0
Hand2	0	-0.719615	0.354	0.254	0
Crispld2	0	-0.718505	0.349	0.459	0
Pik3r1	0	-0.718351	0.601	0.403	0
Timp1	0	-0.717576	0.143	0.228	0
Dnajb9	0	-0.714294	0.488	0.367	0
Rpl22l1	0	-0.714158	0.963	0.853	0
Ptma	0	-0.713688	0.984	0.939	0
Rpl38	0	-0.708098	0.991	0.988	0
Hmgb2	0	-0.702767	0.292	0.259	0
Hlf	5.801e-268	-0.702058	0.075	0.154	9.27811e-264
Cald1	0	-0.700917	0.928	0.725	0
Pcbp2	0	-0.70041	0.879	0.668	0
Mmp2	0	-0.697058	0.976	0.827	0
Ifitm2	0	-0.697	0.983	0.903	0
Slc39a1	0	-0.695507	0.599	0.423	0
Prdx1	0	-0.68938	0.943	0.774	0
Rpl39	0	-0.688762	0.991	0.988	0
Mbnl1	0	-0.683624	0.889	0.657	0
Ctsk	0	-0.679823	0.664	0.465	0
Cdkn2a	0	-0.678496	0.002	0.115	0
Nsa2	0	-0.67782	0.893	0.7	0
Plod2	0	-0.669589	0.523	0.378	0
Cpxm1	0	-0.669241	0.799	0.472	0
Mest	0	-0.666776	0.197	0.155	0
Myh9	0	-0.666591	0.563	0.409	0
Matn2	0	-0.666197	0.216	0.264	0
Nfasc	0	-0.66449	0.005	0.167	0
Rasl11a	2.62386e-267	-0.661593	0.02	0.141	4.1966e-263
Rgs7bp	2.12445e-265	-0.661525	0.019	0.122	3.39785e-261
Actb	0	-0.656815	0.991	0.977	0
Socs3	0	-0.655146	0.493	0.369	0
Pkdcc	0	-0.654824	0.374	0.304	0
Slit2	0	-0.652543	0.234	0.254	0
Abcc9	1.75919e-240	-0.651385	0.022	0.122	2.81365e-236
Postn	3.80418e-291	-0.65067	0.428	0.422	6.0844e-287
Tgm2	1.081e-300	-0.647077	0.044	0.169	1.72895e-296
Zfand5	0	-0.646659	0.596	0.414	0
Trf	6.0118e-252	-0.645108	0.122	0.145	9.61527e-248
Hspb1	0	-0.64385	0.366	0.336	0
Lhfp	0	-0.642149	0.827	0.572	0
Snhg18	0	-0.640156	0.728	0.514	0
Auts2	0	-0.639001	0.3	0.266	0
Wnt4	0	-0.638677	0.015	0.139	0
Abhd2	0	-0.638183	0.266	0.228	0
Sema5a	0	-0.635487	0.125	0.186	0
Sik1	0	-0.6333	0.16	0.203	0
Med13l	0	-0.63169	0.391	0.302	0
Sorcs2	0	-0.628377	0.017	0.153	0
Fblim1	0	-0.623634	0.007	0.15	0
Ddx3x	0	-0.619648	0.83	0.583	0
Marcksl1	0	-0.61853	0.023	0.165	0
Per3	0	-0.618139	0.161	0.183	0
Cgnl1	0	-0.615815	0.059	0.124	0
Sh3bgrl	0	-0.615534	0.759	0.511	0
Lrrc58	0	-0.614633	0.721	0.483	0
Gls	0	-0.610105	0.693	0.452	0
Mid1ip1	0	-0.605949	0.094	0.156	0
Tacc1	0	-0.605349	0.7	0.445	0
Cped1	0	-0.604646	0.65	0.422	0
Atxn1	0	-0.604517	0.13	0.197	0
Wt1	0	-0.603273	0.452	0.31	0
Gm26917	0	-0.6032	0.385	0.291	0
Brd2	0	-0.5996	0.596	0.382	0
Mbd1	0	-0.598307	0.329	0.228	0
Usp53	0	-0.595477	0.083	0.17	0
Nfkbiz	0	-0.595197	0.42	0.3	0
Lamp2	0	-0.594988	0.962	0.79	0
mt-Co1	0	-0.594736	1	0.997	0
Rbms3	0	-0.594405	0.815	0.575	0
Tmem64	0	-0.593907	0.239	0.201	0
BC005537	0	-0.593785	0.711	0.461	0
Bicc1	0	-0.593324	0.882	0.637	0
Srpx	0	-0.588684	0.318	0.332	0
Milr1	5.85449e-275	-0.587277	0.053	0.152	9.36368e-271
Ankrd12	0	-0.585614	0.576	0.386	0
Pmepa1	0	-0.583666	0.79	0.574	0
Pdgfrl	0	-0.582974	0.181	0.18	0
Peli1	0	-0.58093	0.283	0.246	0
Mpp6	0	-0.580246	0.209	0.173	0
Coq10b	0	-0.579781	0.361	0.264	0
Chka	0	-0.578905	0.095	0.152	0
Sh3pxd2a	0	-0.57835	0.164	0.209	0
mt-Atp8	0	-0.578319	0.946	0.709	0
Tns3	0	-0.577433	0.019	0.146	0
Kdm6b	0	-0.576448	0.421	0.289	0
Sbno2	0	-0.57623	0.161	0.18	0
Tnrc6a	0	-0.574058	0.649	0.429	0
Top1	0	-0.573979	0.792	0.526	0
Eif2s2	0	-0.570647	0.882	0.629	0
Bhlhe41	0	-0.57057	0.117	0.14	0
Gpc3	0	-0.569562	0.964	0.774	0
Csnk1a1	0	-0.568159	0.86	0.596	0
Meis2	0	-0.56571	0.665	0.442	0
F11r	0	-0.565305	0.007	0.123	0
Rassf2	0	-0.564581	0.309	0.253	0
Ifrd1	0	-0.563996	0.393	0.27	0
Nr1d1	0	-0.561851	0.332	0.262	0
Penk	0	-0.561176	0.824	0.527	0
Ror1	0	-0.560039	0.102	0.187	0
Foxp1	0	-0.560003	0.622	0.405	0
Ifi203	0	-0.559851	0.357	0.267	0
Jun	0	-0.557626	0.902	0.725	0
H6pd	0	-0.556827	0.318	0.271	0
Cdkn1c	0	-0.556681	0.566	0.36	0
Sept4	1.54827e-174	-0.555369	0.053	0.165	2.47631e-170
Xist	0	-0.555197	0.972	0.673	0
Hmgb1	0	-0.554541	0.951	0.778	0
Steap4	3.58649e-140	-0.55142	0.168	0.271	5.73623e-136
Rbm3	0	-0.550438	0.859	0.601	0
Apod	6.26107e-172	-0.547887	0.125	0.084	1.0014e-167
Srsf2	0	-0.547582	0.752	0.482	0
Cd302	0	-0.543403	0.9	0.661	0
Serpinb6b	4.56985e-272	-0.54025	0.008	0.105	7.30901e-268
Tgfbr1	0	-0.537745	0.382	0.277	0
Grina	0	-0.537154	0.695	0.437	0
Prpf4b	0	-0.535864	0.729	0.457	0
Dkk2	0	-0.534747	0.218	0.133	0
Mgst3	0	-0.534076	0.133	0.149	0
Tgfb3	0	-0.533727	0.214	0.181	0
5033428I22Rik	0	-0.532162	0.212	0.179	0
mt-Nd6	0	-0.531913	0.347	0.229	0
Sertad1	0	-0.531353	0.257	0.205	0
Fosl2	0	-0.530959	0.46	0.301	0
Cdkn1a	0	-0.530114	0.231	0.187	0
Tra2b	0	-0.529812	0.707	0.443	0
Sec61g	0	-0.528916	0.963	0.805	0
Ccdc80	0	-0.528204	0.889	0.624	0
Col15a1	1.8048e-212	-0.525666	0.28	0.463	2.8866e-208
Bloc1s1	0	-0.52531	0.735	0.471	0
Lum	0	-0.524051	0.994	0.874	0
Trp53inp1	0	-0.523588	0.131	0.16	0
Susd6	0	-0.522854	0.446	0.287	0
Rasa3	5.74413e-222	-0.520916	0.063	0.145	9.18716e-218
Tshz2	0	-0.520767	0.953	0.772	0
Skp1a	0	-0.518699	0.761	0.49	0
Sfpq	0	-0.517667	0.724	0.464	0
Ucp2	5.30055e-252	-0.516962	0.044	0.146	8.4777e-248
Nmt1	0	-0.516491	0.479	0.308	0
Slit3	0	-0.515288	0.924	0.649	0
Taf1d	0	-0.514601	0.377	0.266	0
Stk17b	3.70299e-252	-0.51389	0.031	0.115	5.92256e-248
Pid1	0	-0.513851	0.561	0.35	0
Ppp1r2	0	-0.511612	0.721	0.43	0
Ksr1	0	-0.509141	0.234	0.21	0
Soat1	0	-0.505859	0.384	0.27	0
S100a1	0	-0.505245	0.666	0.468	0
Slc6a2	8.10567e-200	-0.505139	0.065	0.133	1.29642e-195
Prkar1a	0	-0.504246	0.819	0.534	0
Cyp7b1	1.78365e-223	-0.503071	0.021	0.121	2.85277e-219
Per2	3.23866e-244	-0.50263	0.049	0.114	5.17992e-240
Runx1t1	0	-0.501492	0.47	0.276	0
Nop58	0	-0.498496	0.47	0.281	0
Pros1	0	-0.497981	0.774	0.494	0
Hgf	3.41166e-204	-0.497662	0.038	0.132	5.45661e-200
Fam102b	0	-0.495915	0.763	0.491	0
Vcam1	0	-0.493069	0.224	0.209	1.76139e-307
Cbx3	0	-0.492045	0.785	0.497	0
Tnfaip6	0	-0.490408	0.533	0.282	0
Dusp1	0	-0.490276	0.858	0.606	0
Gm10076	0	-0.490122	0.981	0.95	0
Atp2a2	0	-0.488991	0.763	0.479	0
Slc7a8	2.99957e-249	-0.48843	0.096	0.161	4.79751e-245
Rbbp6	0	-0.486369	0.543	0.327	0
Irf2bp2	0	-0.485969	0.763	0.484	0
Ywhaz	0	-0.484432	0.867	0.6	0
Klf7	0	-0.484058	0.568	0.361	0
Serpine1	1.39707e-157	-0.483638	0.162	0.176	2.23447e-153
F3	0	-0.482162	0.333	0.243	0
Tob1	0	-0.47923	0.212	0.174	0
Ints6	0	-0.477851	0.366	0.245	0
Foxo3	0	-0.476581	0.229	0.181	0
Inhbb	0	-0.476507	0.153	0.127	0
Tra2a	0	-0.476171	0.578	0.336	0
Prelp	0	-0.475342	0.665	0.448	0
Gpr39	1.31781e-302	-0.474853	0.01	0.122	2.1077e-298
Jade1	0	-0.474757	0.284	0.23	0
Pde4b	1.7036e-275	-0.474318	0.013	0.122	2.72474e-271
Rps29	0	-0.472698	0.997	0.996	0
Atpif1	0	-0.472503	0.87	0.593	0
Fgf7	1.02765e-293	-0.471015	0.148	0.179	1.64362e-289
Mical2	4.52377e-233	-0.4702	0.038	0.13	7.23531e-229
Lrrc8a	0	-0.470142	0.372	0.244	0
Pdzrn3	0	-0.469574	0.222	0.199	0
Impact	0	-0.46941	0.414	0.259	0
Por	0	-0.469305	0.505	0.297	0
Tgfbi	1.50655e-134	-0.469161	0.054	0.102	2.40957e-130
Rpl35	0	-0.46878	0.989	0.98	0
Dnajb1	0	-0.467361	0.364	0.245	0
Fau	0	-0.465289	0.99	0.982	0
1810037I17Rik	0	-0.464583	0.793	0.494	0
Tulp4	0	-0.461794	0.496	0.311	0
Mbnl2	0	-0.461266	0.761	0.477	0
Pnrc1	0	-0.460544	0.734	0.442	0
Cpz	9.35411e-250	-0.460309	0.027	0.111	1.4961e-245
Ddx3y	0	-0.459949	0	0.115	0
Hnrnpl	0	-0.458737	0.572	0.345	0
Svil	0	-0.457657	0.617	0.362	0
Enc1	0	-0.4559	0.123	0.141	2.78471e-306
Scarb2	0	-0.454214	0.492	0.316	0
Cox7c	0	-0.453257	0.955	0.756	0
Cstb	0	-0.45218	0.632	0.384	0
Lmna	0	-0.452133	0.716	0.425	0
Calm2	0	-0.451067	0.932	0.689	0
Irs2	0	-0.451051	0.246	0.188	0
Tpm2	0	-0.450497	0.297	0.225	0
Id2	2.52372e-308	-0.449795	0.153	0.143	4.03644e-304
Casp4	1.44823e-278	-0.449724	0.09	0.145	2.3163e-274
Srgn	0	-0.449705	0.227	0.185	0
Nufip2	0	-0.448983	0.609	0.356	0
Ptger4	3.4233e-238	-0.447938	0.083	0.142	5.47523e-234
Gsk3b	0	-0.446823	0.727	0.454	0
B4galt1	0	-0.446435	0.701	0.427	0
Ldha	0	-0.446244	0.655	0.388	0
Grb10	0	-0.445919	0.807	0.507	0
Hspa1b	0	-0.444096	0.396	0.309	0
Myc	0	-0.442515	0.274	0.166	0
Fndc3b	0	-0.441319	0.836	0.542	0
Sf3b1	0	-0.44125	0.789	0.488	0
Trps1	0	-0.440722	0.231	0.185	0
Zcchc14	0	-0.440401	0.385	0.245	0
Pde10a	0	-0.439858	0.236	0.167	0
Map4k4	0	-0.439118	0.568	0.346	0
Ssbp2	0	-0.439022	0.349	0.239	0
Tspan11	7.58139e-195	-0.437695	0.017	0.106	1.21257e-190
Scarf2	0	-0.437269	0.262	0.2	0
Epas1	0	-0.435639	0.166	0.175	0
Tiparp	0	-0.435484	0.309	0.211	0
Icosl	4.0825e-171	-0.435065	0.028	0.109	6.52955e-167
Kcnq1ot1	0	-0.435006	0.721	0.47	0
Inmt	6.87112e-120	-0.434211	0.138	0.111	1.09897e-115
Polr2l	0	-0.433004	0.312	0.204	0
Sarnp	0	-0.430197	0.693	0.405	0
Srsf7	0	-0.429469	0.66	0.369	0
Cox7a2	0	-0.429314	0.892	0.596	0
Fndc5	5.36839e-238	-0.429259	0.019	0.122	8.5862e-234
Dctn4	0	-0.42833	0.533	0.299	0
Col12a1	0	-0.426814	0.263	0.151	0
Gpnmb	1.08679e-275	-0.426578	0.107	0.132	1.73822e-271
Fnip1	0	-0.426204	0.454	0.281	0
Cd44	0	-0.426068	0.269	0.192	0
Dact3	8.13728e-228	-0.426063	0.081	0.138	1.30148e-223
Prickle1	2.06275e-300	-0.424506	0.109	0.141	3.29916e-296
Tsc22d2	0	-0.424326	0.365	0.228	0
Ghr	0	-0.422008	0.441	0.262	0
Herpud1	0	-0.420368	0.594	0.34	0
Zcchc7	0	-0.419206	0.536	0.325	0
Rps21	3.00136e-303	-0.418603	0.993	0.988	4.80038e-299
Tmem256	0	-0.416776	0.843	0.542	0
Mycbp2	0	-0.416288	0.654	0.4	0
Arid5b	0	-0.41627	0.662	0.391	0
Fkbp5	0	-0.415995	0.392	0.236	0
Ralgps2	1.94875e-244	-0.415723	0.081	0.133	3.11683e-240
Crtap	0	-0.415489	0.697	0.415	0
Itga1	1.65039e-162	-0.414275	0.077	0.117	2.63963e-158
Hspa8	0	-0.414085	0.968	0.822	0
Nfat5	0	-0.413252	0.539	0.33	0
Mndal	0	-0.413017	0.273	0.209	0
Hotairm1	0	-0.411827	0.251	0.176	0
Nab1	0	-0.409791	0.262	0.198	0
Srsf11	0	-0.40863	0.7	0.409	0
Nasp	0	-0.40674	0.217	0.164	0
Ncl	0	-0.405968	0.87	0.574	0
Eva1b	0	-0.405639	0.493	0.314	0
Pdcd4	0	-0.405147	0.624	0.361	0
Serping1	0	-0.40476	0.994	0.938	0
Ube2b	0	-0.404426	0.74	0.44	0
Ptprs	0	-0.403159	0.594	0.347	0
Ephb2	0	-0.402651	0.175	0.156	0
Lgr4	0	-0.401938	0.201	0.149	0
Fbln2	0	-0.401828	0.946	0.632	0
Rere	0	-0.400746	0.477	0.283	0
Picalm	0	-0.399775	0.725	0.421	0
Map1lc3b	0	-0.399767	0.88	0.577	0
Adamts15	0	-0.3996	0.332	0.217	0
Tnfaip2	0	-0.399042	0.662	0.383	0
Zbtb38	0	-0.398753	0.462	0.281	0
Cox8a	0	-0.398477	0.963	0.801	0
Rpl41	9.34006e-307	-0.398456	0.988	0.974	1.49385e-302
Rbm25	0	-0.398377	0.691	0.402	0
Mn1	0	-0.397991	0.125	0.118	0
Crebrf	0	-0.397869	0.422	0.247	0
Zbtb44	0	-0.39783	0.433	0.239	0
Tead1	0	-0.397171	0.542	0.323	0
Rps15a	2.59388e-259	-0.396755	0.989	0.968	4.14866e-255
Deptor	7.48395e-247	-0.394389	0.106	0.131	1.19698e-242
Lrp6	0	-0.393038	0.528	0.306	0
Klhl24	0	-0.392394	0.473	0.271	0
Hs2st1	0	-0.389619	0.341	0.216	0
Meis1	0	-0.389383	0.423	0.25	0
Rc3h1	0	-0.38911	0.478	0.285	0
Eif1a	0	-0.389103	0.555	0.316	0
Ptges3	0	-0.388974	0.814	0.503	0
Tmtc1	0	-0.387339	0.124	0.106	0
Mafb	4.4463e-215	-0.386864	0.143	0.138	7.11142e-211
Gli1	3.22305e-199	-0.384817	0.068	0.108	5.15494e-195
Fbn2	1.44997e-178	-0.384493	0.089	0.115	2.31908e-174
Ifitm3	0	-0.384035	0.988	0.887	0
Pan3	0	-0.383599	0.339	0.209	0
Slc3a2	0	-0.382481	0.442	0.27	0
Id4	2.04643e-185	-0.382304	0.062	0.106	3.27306e-181
Cp	0	-0.382191	0.623	0.377	0
Plekhg2	0	-0.381764	0.16	0.153	0
Rpl37a	2.09585e-255	-0.381648	0.994	0.99	3.35211e-251
Csrnp1	1.15632e-227	-0.380775	0.068	0.111	1.84941e-223
Adamts1	0	-0.380131	0.584	0.351	0
Aox3	6.61236e-202	-0.379936	0.075	0.11	1.05758e-197
Irf1	0	-0.377317	0.271	0.179	0
Eny2	0	-0.376466	0.576	0.325	0
Ttc39b	1.02128e-301	-0.375403	0.118	0.123	1.63343e-297
Dstn	0	-0.37511	0.913	0.653	0
Rpl36	2.43808e-256	-0.374766	0.991	0.979	3.89946e-252
Lox	0	-0.374564	0.45	0.32	0
Tnrc6c	0	-0.373149	0.567	0.322	0
Midn	0	-0.373056	0.377	0.233	0
Tmem98	4.83707e-227	-0.372414	0.069	0.11	7.73641e-223
Pcf11	0	-0.371752	0.355	0.222	0
Eif4a2	0	-0.371174	0.845	0.544	0
Ppp3r1	0	-0.370235	0.459	0.259	0
Dusp11	0	-0.369988	0.631	0.347	0
Eif3j2	0	-0.368928	0.222	0.161	0
Gnaq	0	-0.368781	0.525	0.287	0
Fus	0	-0.368029	0.895	0.572	0
Sipa1l1	4.27217e-204	-0.367835	0.068	0.106	6.8329e-200
mt-Nd5	0	-0.366689	0.96	0.705	0
Atp1b2	7.80603e-156	-0.366527	0.063	0.123	1.2485e-151
Nhsl2	0	-0.365959	0.141	0.131	0
Slc44a2	0	-0.365281	0.202	0.163	0
Marf1	0	-0.365028	0.356	0.212	0
Gm2a	0	-0.364659	0.553	0.307	0
Dhx15	0	-0.363942	0.646	0.359	0
Snrnp70	0	-0.362844	0.719	0.399	0
Snai1	7.80344e-221	-0.362185	0.124	0.126	1.24808e-216
Pam	0	-0.36163	0.875	0.519	0
Nox4	0	-0.361024	0.299	0.164	0
Ppp3ca	0	-0.360186	0.609	0.356	0
Wsb1	0	-0.359098	0.515	0.285	0
Rtf1	0	-0.358698	0.57	0.317	0
Txnip	0	-0.358332	0.952	0.734	0
Sap18	0	-0.358142	0.667	0.374	0
Rpl24	6.69549e-266	-0.357586	0.987	0.958	1.07088e-261
Fat1	0	-0.35679	0.357	0.217	0
Gng11	0	-0.355484	0.748	0.382	0
Phpt1	0	-0.354576	0.239	0.165	0
Rbpms	0	-0.35429	0.634	0.364	0
Tbc1d2b	0	-0.353852	0.518	0.293	0
Emilin1	0	-0.352573	0.366	0.27	0
Srek1	0	-0.352461	0.518	0.283	0
Peak1	0	-0.350167	0.44	0.25	0
Setbp1	0	-0.348532	0.226	0.148	0
Atp5l	0	-0.34782	0.947	0.727	0
Bnc2	0	-0.34774	0.28	0.181	0
Ubb	0	-0.347273	0.982	0.908	0
Lrig3	0	-0.346719	0.164	0.116	0
Pear1	3.8362e-120	-0.345095	0.076	0.121	6.13562e-116
Zzz3	0	-0.344882	0.397	0.229	0
Piezo1	0	-0.344267	0.171	0.139	0
Dab2	0	-0.344166	0.323	0.194	0
Spon1	6.06118e-143	-0.343514	0.141	0.14	9.69426e-139
Pcdh7	0	-0.343354	0.478	0.288	0
Abca1	0	-0.342962	0.721	0.424	0
Bclaf1	0	-0.342838	0.688	0.387	0
Pdpn	0	-0.342113	0.625	0.342	0
Matr3	0	-0.341138	0.715	0.406	0
Tshz3	0	-0.339894	0.27	0.177	0
Klf10	0	-0.339754	0.219	0.155	0
Fcho2	0	-0.339614	0.517	0.278	0
Socs1	0	-0.338622	0.146	0.126	0
Ccdc34	0	-0.337805	0.422	0.217	0
Rps27rt	0	-0.337245	0.556	0.286	0
Smad7	0	-0.335315	0.249	0.162	0
Ppp1cb	0	-0.335247	0.704	0.385	0
Dnajb6	0	-0.334956	0.655	0.348	0
Elk3	0	-0.334751	0.291	0.19	0
Atf7ip	0	-0.333394	0.373	0.212	0
H2-K1	0	-0.333205	0.895	0.566	0
Ddx5	0	-0.332576	0.976	0.81	0
Nek6	6.36557e-284	-0.332024	0.119	0.116	1.01811e-279
Snhg12	0	-0.330844	0.338	0.187	0
Syne1	0	-0.330487	0.405	0.227	0
Spaca6	0	-0.330393	0.146	0.116	0
Fign	0	-0.328287	0.156	0.135	0
Mllt3	0	-0.327724	0.212	0.131	0
Apbb1ip	0	-0.327457	0.296	0.201	0
Ric1	0	-0.326943	0.206	0.136	0
Rab31	0	-0.325927	0.204	0.147	0
Mib1	0	-0.325634	0.521	0.27	0
Col16a1	0	-0.325346	0.461	0.263	0
Rpl37	9.63113e-170	-0.325329	0.994	0.986	1.5404e-165
Dazap2	0	-0.325316	0.554	0.298	0
Mrps6	0	-0.325011	0.228	0.145	0
Akap13	0	-0.324908	0.738	0.422	0
Pank3	0	-0.324288	0.391	0.209	0
Hsp90aa1	0	-0.324189	0.904	0.641	0
Plpp1	1.98984e-212	-0.323342	0.16	0.151	3.18256e-208
Ndufa7	0	-0.322603	0.876	0.563	0
Snhg9	0	-0.322447	0.148	0.106	0
Apbb2	0	-0.322276	0.523	0.279	0
Eif4a1	0	-0.322201	0.903	0.61	0
Chchd2	0	-0.321123	0.961	0.754	0
Irak1bp1	0	-0.320822	0.245	0.153	0
Uqcr10	0	-0.319598	0.887	0.572	0
Tob2	0	-0.31866	0.438	0.235	0
Rdh10	0	-0.318375	0.289	0.166	0
Usp50	0	-0.318098	0.391	0.199	0
Spcs1	0	-0.318085	0.791	0.458	0
Ythdc1	0	-0.317954	0.583	0.317	0
Ube2w	0	-0.317791	0.44	0.239	0
Birc2	0	-0.317618	0.292	0.177	0
Zcchc24	0	-0.317522	0.793	0.46	0
Iigp1	0	-0.31726	0.203	0.118	0
Foxn3	0	-0.316952	0.543	0.288	0
Rap2a	0	-0.316397	0.508	0.274	0
Plagl1	0	-0.315757	0.156	0.085	0
Col1a1	0	-0.315735	0.995	0.856	0
Nrp2	0	-0.315326	0.139	0.102	0
Prpf38b	0	-0.314929	0.51	0.265	0
Ssbp3	0	-0.314345	0.513	0.272	0
Dnajb4	0	-0.314125	0.439	0.24	0
Wee1	0	-0.314039	0.187	0.115	0
Alyref	0	-0.312486	0.505	0.251	0
H2afz	0	-0.31176	0.772	0.439	0
Sumo3	0	-0.311483	0.521	0.279	0
Ubn2	0	-0.311446	0.462	0.249	0
Nfib	0	-0.31032	0.951	0.702	0
Ube2d3	0	-0.310157	0.87	0.531	0
U2af2	0	-0.310078	0.488	0.25	0
Eif5b	0	-0.310008	0.721	0.404	0
Lats2	0	-0.309982	0.533	0.272	0
Nlgn2	0	-0.309581	0.211	0.154	0
Snrpg	0	-0.308987	0.933	0.698	0
Srrm2	0	-0.308434	0.886	0.571	0
Acsl4	0	-0.308069	0.37	0.208	0
Serpine2	3.04723e-100	-0.307548	0.174	0.178	4.87373e-96
Mef2a	0	-0.307476	0.602	0.328	0
Mga	0	-0.306354	0.571	0.313	0
Wtap	0	-0.305905	0.427	0.217	0
Atp13a3	0	-0.305722	0.332	0.186	0
Lncpint	0	-0.305612	0.154	0.121	0
Bmpr1a	0	-0.305157	0.61	0.322	0
Aff1	0	-0.302978	0.302	0.169	0
Map3k2	0	-0.302094	0.466	0.25	0
Rbfox2	0	-0.301974	0.574	0.304	0
Sirt1	0	-0.300551	0.16	0.117	0
Ier5l	0	-0.300232	0.253	0.151	0
Bach1	0	-0.30006	0.317	0.191	0
Wls	0	-0.299891	0.836	0.514	0
Srcap	0	-0.299485	0.335	0.177	0
Litaf	0	-0.299145	0.542	0.296	0
Myl12a	0	-0.299027	0.91	0.62	0
Isyna1	2.337e-239	-0.299025	0.117	0.127	3.73779e-235
Gm26532	1.02107e-272	-0.298123	0.162	0.12	1.63311e-268
Kdsr	0	-0.29768	0.346	0.185	0
Dtx3	0	-0.2975	0.425	0.237	0
Col27a1	1.91163e-187	-0.297375	0.117	0.111	3.05746e-183
Cblb	0	-0.29698	0.442	0.236	0
Fnbp1	0	-0.296837	0.269	0.163	0
Siva1	0	-0.296556	0.382	0.2	0
Fam133b	0	-0.29585	0.406	0.213	0
Cbx5	0	-0.295832	0.639	0.341	0
Sqstm1	0	-0.295594	0.688	0.377	0
Ash1l	0	-0.295474	0.718	0.41	0
Map4k3	0	-0.294976	0.178	0.126	0
Epb41l4aos	0	-0.294875	0.322	0.176	0
Rps27l	0	-0.293606	0.913	0.613	0
Supt5	0	-0.293437	0.46	0.231	0
Cdkn2aip	0	-0.292716	0.161	0.118	0
Golph3	0	-0.292331	0.558	0.292	0
Hist1h2bc	0	-0.291732	0.31	0.192	0
Ddi2	0	-0.291726	0.268	0.161	0
Mmp14	0	-0.290718	0.736	0.404	0
Celf1	0	-0.290416	0.547	0.285	0
Upf3b	1.7109e-273	-0.29038	0.126	0.11	2.73641e-269
Srsf10	0	-0.290351	0.553	0.277	0
Arl5b	0	-0.289732	0.358	0.205	0
Rab21	0	-0.289463	0.613	0.31	0
Bnip3	0	-0.289356	0.191	0.133	0
Cpne8	0	-0.289145	0.381	0.22	0
Spin1	0	-0.289114	0.418	0.219	0
Atl3	0	-0.287928	0.665	0.356	0
Pld3	0	-0.287369	0.286	0.182	0
Ccnl2	0	-0.286967	0.483	0.251	0
Nbea	0	-0.286393	0.29	0.155	0
Adgrl1	2.80843e-308	-0.285906	0.15	0.121	4.49181e-304
Vcl	0	-0.285827	0.492	0.257	0
Fam120a	0	-0.285363	0.655	0.347	0
Klhl9	0	-0.284907	0.6	0.303	0
Srrm1	0	-0.284813	0.671	0.364	0
Slc39a14	0	-0.284707	0.233	0.146	0
Arih1	0	-0.284543	0.427	0.226	0
N4bp2l2	0	-0.284143	0.523	0.26	0
Arid4b	0	-0.284135	0.505	0.271	0
Hnrnpm	0	-0.284121	0.689	0.363	0
Pip5k1a	0	-0.284002	0.353	0.199	0
Ankrd10	0	-0.283973	0.324	0.175	0
Tcf12	0	-0.283881	0.527	0.278	0
Elavl1	0	-0.283796	0.505	0.26	0
Tenm3	0	-0.283528	0.177	0.099	0
Kmt2d	0	-0.283491	0.266	0.152	0
Rbm39	0	-0.283281	0.945	0.673	0
Pten	0	-0.283278	0.7	0.379	0
Clec11a	1.36068e-118	-0.282376	0.076	0.103	2.17628e-114
Fxr1	0	-0.282243	0.525	0.272	0
Hexim1	0	-0.281886	0.431	0.228	0
Ptk7	0	-0.281875	0.349	0.191	0
Atp5g2	0	-0.280643	0.895	0.593	0
Zscan26	0	-0.280309	0.293	0.16	0
Tbl1xr1	0	-0.279956	0.36	0.2	0
Prrx1	0	-0.279808	0.894	0.578	0
Arhgap24	4.36782e-168	-0.278744	0.149	0.142	6.98589e-164
Esyt2	0	-0.277625	0.654	0.342	0
Podn	0	-0.277567	0.327	0.184	0
Dnaja1	0	-0.277388	0.915	0.634	0
Aoc3	1.94979e-74	-0.276974	0.134	0.171	3.1185e-70
Larp4	0	-0.276727	0.507	0.258	0
Eif5	0	-0.27555	0.73	0.404	0
Arpp19	0	-0.275449	0.733	0.39	0
Kansl1	0	-0.275283	0.436	0.228	0
Gpbp1l1	0	-0.27518	0.287	0.155	0
Taok1	0	-0.27514	0.731	0.401	0
Angptl4	7.70051e-198	-0.274832	0.209	0.186	1.23162e-193
Frrs1	4.93416e-241	-0.274712	0.102	0.097	7.8917e-237
Nbeal1	0	-0.274266	0.629	0.34	0
St13	0	-0.273503	0.843	0.511	0
Klhl2	0	-0.273484	0.195	0.123	0
Tagln2	0	-0.273426	0.774	0.472	0
Appbp2	0	-0.273275	0.499	0.255	0
Kmt2e	0	-0.27294	0.746	0.424	0
Tnrc18	0	-0.271574	0.563	0.293	0
Wdr45b	0	-0.271499	0.42	0.212	0
Pum2	0	-0.271188	0.62	0.324	0
Acvr1	0	-0.271076	0.255	0.155	0
Hnrnpab	0	-0.270799	0.768	0.431	0
Snrnp27	0	-0.270268	0.592	0.291	0
Slc5a3	7.47767e-274	-0.269741	0.12	0.101	1.19598e-269
Rnd3	0	-0.269381	0.567	0.302	0
Mdm4	0	-0.269318	0.354	0.191	0
Clasp2	0	-0.269306	0.359	0.187	0
Smndc1	0	-0.268362	0.336	0.177	0
Arid1a	0	-0.268333	0.543	0.28	0
Rsrc2	0	-0.267623	0.682	0.36	0
Tmem167	0	-0.267188	0.733	0.399	0
Usp25	0	-0.267049	0.476	0.25	0
Birc6	0	-0.266734	0.609	0.315	0
Pum1	0	-0.266417	0.624	0.331	0
Abi1	0	-0.265761	0.599	0.306	0
Ak1	0	-0.265754	0.33	0.177	0
Bok	0	-0.265592	0.212	0.141	0
Dram1	0	-0.264941	0.411	0.225	0
Ehmt1	0	-0.264075	0.342	0.182	0
Hnrnpdl	0	-0.263676	0.667	0.342	0
Kat6b	0	-0.263297	0.314	0.167	0
Amd2	1.0834e-307	-0.262741	0.132	0.099	1.73279e-303
Rpl35a	6.39036e-107	-0.262622	0.991	0.978	1.02207e-102
Ep300	0	-0.262013	0.45	0.232	0
Fth1	3.18948e-55	-0.261872	0.998	0.991	5.10125e-51
Slc25a36	0	-0.261491	0.442	0.23	0
Set	0	-0.2613	0.823	0.476	0
Klhl21	0	-0.261245	0.131	0.096	0
Mical3	0	-0.261202	0.143	0.106	0
Gatad2b	0	-0.261097	0.517	0.265	0
Akr1b3	0	-0.261046	0.612	0.291	0
Bambi	2.91744e-224	-0.260964	0.101	0.093	4.66615e-220
Ptbp2	0	-0.260554	0.213	0.129	0
Rnf19b	1.47994e-288	-0.260323	0.119	0.1	2.36702e-284
Emp1	0	-0.260263	0.821	0.496	0
Cnn3	0	-0.259998	0.641	0.339	0
Dync1i2	0	-0.259993	0.818	0.473	0
Cdkn1b	0	-0.259871	0.414	0.21	0
March7	0	-0.259667	0.432	0.216	0
Ptprf	0	-0.259457	0.18	0.135	0
Rybp	0	-0.259414	0.278	0.151	0
Hnrnpa2b1	0	-0.259359	0.929	0.637	0
Tnpo1	0	-0.259228	0.609	0.303	0
Tmem38b	3.91958e-288	-0.25849	0.122	0.095	6.26898e-284
Scpep1	0	-0.258373	0.736	0.395	0
Xbp1	0	-0.256567	0.803	0.459	0
Mcl1	0	-0.256539	0.795	0.448	0
Tpm3	0	-0.255894	0.72	0.397	0
Ctnnb1	0	-0.254983	0.834	0.492	0
Zfhx4	0	-0.254965	0.684	0.398	0
Tbl1x	0	-0.254924	0.601	0.312	0
Prpf39	0	-0.253827	0.403	0.195	0
Eif4e	0	-0.253722	0.447	0.222	0
Serbp1	0	-0.253576	0.919	0.622	0
Etnk1	0	-0.253183	0.405	0.203	0
Cpeb1	0	-0.253159	0.143	0.099	0
Klf11	8.69143e-241	-0.253074	0.1	0.087	1.39011e-236
Golga7	0	-0.253055	0.417	0.206	0
Ino80d	0	-0.25301	0.41	0.205	0
Pcmtd1	0	-0.252932	0.637	0.334	0
Trappc2l	0	-0.252634	0.548	0.267	0
Zfhx3	0	-0.252553	0.555	0.291	0
Rara	3.65449e-290	-0.252461	0.162	0.123	5.84498e-286
Adgrl2	0	-0.252393	0.133	0.093	0
Meg3	0	-0.25229	0.935	0.659	0
Ndufa11	0	-0.252155	0.807	0.451	0
Atrx	0	-0.251469	0.788	0.449	0
Baiap2	0	-0.251445	0.283	0.161	0
Gli2	3.26974e-243	-0.251111	0.1	0.082	5.22963e-239
Hipk3	0	-0.250611	0.516	0.247	0
Rcn2	0	-0.250578	0.652	0.326	0
Sf1	0	-0.2502	0.496	0.24	0
Phactr4	0	-0.250165	0.204	0.121	0
Dnajc10	0	0.250522	0.763	0.281	0
Slc16a9	0	0.251033	0.369	0.07	0
Kcnn3	1.73913e-304	0.251083	0.128	0.008	2.78156e-300
Sh3gl1	0	0.251238	0.649	0.188	0
Tbrg1	0	0.25126	0.788	0.302	0
Sra1	0	0.251295	0.627	0.186	0
Dag1	0	0.251928	0.845	0.37	0
Kif13b	0	0.251994	0.469	0.103	0
Il6ra	0	0.25241	0.486	0.109	0
Mvp	0	0.252517	0.514	0.127	0
Clstn1	0	0.2526	0.724	0.24	0
Hspa5	0	0.252677	0.981	0.711	0
Sri	0	0.253194	0.854	0.377	0
Lynx1	0	0.25382	0.344	0.053	0
Cyp27a1	0	0.254258	0.39	0.066	0
Yif1a	0	0.254294	0.474	0.11	0
Gpx8	0	0.254398	0.79	0.306	0
Acot9	0	0.254638	0.439	0.091	0
Pir	0	0.255589	0.414	0.077	0
Cdc42se1	0	0.255867	0.496	0.117	0
Ebp	0	0.256031	0.536	0.131	0
Has2	0	0.256399	0.331	0.053	0
Tmem45a	0	0.256642	0.515	0.124	0
Ift57	0	0.256973	0.405	0.074	0
Atrnl1	0	0.257042	0.488	0.105	0
Rab2a	0	0.257581	0.865	0.39	0
Smim7	0	0.258108	0.705	0.221	0
Wasf2	0	0.258131	0.793	0.304	0
Rhoa	0	0.25826	0.959	0.683	0
Mia3	0	0.258328	0.806	0.328	0
Dync1h1	0	0.258772	0.792	0.325	0
Il17d	0	0.259561	0.351	0.061	0
Sfr1	0	0.259941	0.899	0.448	0
Cd164	0	0.259952	0.875	0.405	0
Slc44a1	0	0.259973	0.794	0.308	0
Micu1	0	0.260262	0.471	0.096	0
Rps2	1.29739e-256	0.260604	0.984	0.906	2.07504e-252
Atp1a1	0	0.260713	0.67	0.218	0
Nol7	0	0.260723	0.74	0.244	0
Cfl2	0	0.261324	0.694	0.222	0
Itga9	0	0.261333	0.432	0.087	0
Tma7	0	0.261832	0.875	0.41	0
Orai1	0	0.261964	0.327	0.043	0
Hmgn3	0	0.262024	0.365	0.069	0
Tpr	0	0.26224	0.808	0.326	0
Gcsh	0	0.263462	0.517	0.125	0
Hsbp1	0	0.263508	0.851	0.375	0
Ufc1	0	0.264163	0.676	0.212	0
Cxxc4	0	0.264238	0.242	0.019	0
Card10	0	0.264398	0.317	0.048	0
Ergic1	0	0.264666	0.68	0.222	0
Taf10	0	0.264909	0.668	0.208	0
Fez2	0	0.264955	0.424	0.083	0
Creb3l1	0	0.265544	0.505	0.132	0
Cbr3	0	0.266904	0.494	0.109	0
Hspa12b	0	0.267172	0.275	0.021	0
Lzts2	0	0.267494	0.506	0.11	0
Tnfrsf11b	0	0.268203	0.46	0.091	0
Fsd1l	0	0.268269	0.325	0.039	0
Cyb5a	0	0.268579	0.965	0.638	0
Nav1	0	0.269096	0.921	0.537	0
Mpc1	0	0.270078	0.692	0.2	0
Rab32	0	0.270088	0.511	0.123	0
Chp1	0	0.270675	0.669	0.219	0
Lsamp	0	0.270818	0.137	0.002	0
Sspn	0	0.270947	0.642	0.19	0
Glt8d2	0	0.271427	0.341	0.049	0
Tcp1	0	0.271685	0.715	0.223	0
Taldo1	0	0.272106	0.658	0.188	0
Hras	0	0.272859	0.55	0.122	0
Rpl21	9.44731e-247	0.272953	0.987	0.943	1.511e-242
Elof1	0	0.27298	0.614	0.158	0
Rcan2	0	0.273952	0.337	0.051	0
Arl3	0	0.274183	0.682	0.214	0
Asap2	0	0.274345	0.398	0.08	0
Acat1	0	0.274838	0.716	0.233	0
Ttyh2	0	0.275757	0.421	0.097	0
Hic1	0	0.275889	0.576	0.161	0
Uaca	0	0.277092	0.336	0.047	0
Pea15a	0	0.277176	0.737	0.254	0
Eprs	0	0.277214	0.708	0.228	0
Pxdn	0	0.277386	0.475	0.117	0
Gpi1	0	0.277751	0.752	0.266	0
Cyfip1	0	0.277783	0.725	0.241	0
Foxo1	0	0.278487	0.609	0.17	0
Tlcd2	0	0.279597	0.408	0.079	0
Ndufs4	0	0.279683	0.714	0.224	0
Txn1	0	0.279882	0.951	0.633	0
Tnfrsf12a	0	0.280321	0.352	0.066	0
Pik3r2	0	0.281237	0.461	0.097	0
Mrps18a	0	0.281254	0.561	0.138	0
Clcn5	0	0.281907	0.441	0.097	0
Nucb1	0	0.282038	0.88	0.403	0
Psmb10	0	0.282235	0.577	0.152	0
Tax1bp3	0	0.282441	0.619	0.171	0
Nptn	0	0.282681	0.902	0.462	0
Npdc1	0	0.282747	0.755	0.276	0
Fgfr1	0	0.283008	0.896	0.468	0
Ehbp1l1	0	0.283011	0.394	0.064	0
Psmb8	0	0.28367	0.547	0.143	0
Blvrb	0	0.28435	0.776	0.298	0
Itgb3	0	0.285459	0.342	0.048	0
Cited2	0	0.287096	0.534	0.186	0
Mical1	0	0.288092	0.339	0.047	0
Ppp2r2b	0	0.288769	0.253	0.014	0
Clic4	0	0.289059	0.779	0.297	0
Fam111a	0	0.289159	0.426	0.09	0
Atxn10	0	0.290459	0.715	0.234	0
Smim14	0	0.290482	0.884	0.416	0
Ptpra	0	0.290931	0.761	0.263	0
Slc38a10	0	0.290933	0.694	0.22	0
Kctd9	0	0.29113	0.408	0.066	0
Fads1	0	0.291284	0.429	0.094	0
Fkbp1a	0	0.291568	0.909	0.492	0
Engase	0	0.292488	0.248	0.01	0
Arntl	0	0.292749	0.312	0.038	0
Carhsp1	0	0.293479	0.646	0.193	0
Commd1	0	0.294917	0.68	0.197	0
Clec2d	0	0.295004	0.853	0.394	0
Dap	0	0.295047	0.774	0.27	0
Hist1h1e	0	0.295852	0.262	0.02	0
Hsd3b7	0	0.295935	0.531	0.127	0
Tmem63a	0	0.296359	0.467	0.091	0
Sap30l	0	0.296884	0.652	0.173	0
Ctsz	0	0.297515	0.913	0.438	0
Aida	0	0.297758	0.669	0.204	0
Acvrl1	0	0.297804	0.645	0.201	0
Adam17	0	0.297899	0.581	0.15	0
Agtr1a	0	0.29845	0.316	0.032	0
Eif3i	0	0.299024	0.813	0.302	0
Anxa6	0	0.29994	0.714	0.235	0
Use1	0	0.300175	0.717	0.224	0
Rala	0	0.300443	0.637	0.178	0
Rtn1	0	0.301247	0.226	0.016	0
Scn1b	0	0.30132	0.59	0.164	0
Gpr153	0	0.301687	0.524	0.128	0
Csnk1g2	0	0.30178	0.611	0.158	0
Edf1	0	0.301781	0.865	0.378	0
Tmem147	0	0.303567	0.616	0.154	0
Yipf3	0	0.303879	0.682	0.211	0
Atp6v0e2	0	0.303946	0.302	0.017	0
Adcy3	0	0.304003	0.388	0.063	0
Col6a1	0	0.304059	0.993	0.755	0
Fxyd1	0	0.304285	0.948	0.546	0
Nagk	0	0.305385	0.548	0.134	0
Lrrc49	0	0.305628	0.399	0.059	0
Snx1	0	0.305771	0.602	0.159	0
Sdcbp	0	0.306332	0.885	0.42	0
Bet1l	0	0.306769	0.58	0.145	0
Copb2	0	0.3076	0.744	0.261	0
Entpd1	0	0.3077	0.276	0.017	0
Asap1	0	0.307835	0.643	0.187	0
Nqo2	0	0.307837	0.44	0.075	0
Ubxn1	0	0.308719	0.808	0.307	0
Arpc1a	0	0.308973	0.741	0.243	0
0610010K14Rik	0	0.309041	0.523	0.106	0
Crip1	0	0.309391	0.983	0.752	0
Nid2	0	0.310162	0.234	0.056	0
Adora2b	0	0.310861	0.321	0.038	0
mt-Nd3	0	0.3112	0.984	0.708	0
Rac3	0	0.311477	0.313	0.028	0
Phldb1	0	0.311621	0.618	0.163	0
Glg1	0	0.312169	0.79	0.299	0
Anpep	0	0.312291	0.696	0.21	0
Itpr2	0	0.312463	0.475	0.105	0
Shisa5	0	0.312476	0.77	0.274	0
Eif3c	0	0.312798	0.828	0.327	0
Tns2	0	0.312934	0.721	0.231	0
Itm2b	0	0.31301	0.996	0.905	0
Bmp4	0	0.314086	0.366	0.065	0
Dlgap4	0	0.314436	0.655	0.189	0
Amotl1	0	0.314845	0.704	0.23	0
Prkca	0	0.315285	0.518	0.101	0
Pgrmc1	0	0.315298	0.76	0.272	0
Gpm6b	0	0.315745	0.636	0.227	0
Ybx1	0	0.315833	0.954	0.622	0
Thsd7a	0	0.316275	0.486	0.13	0
2510009E07Rik	0	0.31643	0.621	0.174	0
Coa3	0	0.316522	0.699	0.197	0
Sar1a	0	0.317532	0.849	0.346	0
Mgarp	0	0.318114	0.258	0.041	0
Nfic	0	0.31901	0.855	0.38	0
Eif4g1	0	0.319016	0.765	0.268	0
Spsb1	0	0.319168	0.646	0.206	0
Myl6	0	0.320625	0.98	0.796	0
Dnajb11	0	0.320667	0.632	0.166	0
Sipa1	0	0.321162	0.413	0.057	0
Iah1	0	0.321757	0.65	0.188	0
Ctsh	0	0.321998	0.77	0.305	0
Clmp	0	0.322315	0.61	0.202	0
Rarg	0	0.323182	0.476	0.088	0
Sf3b2	0	0.323322	0.827	0.318	0
Eif4h	0	0.324306	0.721	0.221	0
Uba1	0	0.325218	0.708	0.215	0
Slc39a7	0	0.325518	0.616	0.165	0
Pacsin2	0	0.325925	0.513	0.096	0
Calu	0	0.326017	0.947	0.523	0
Cpd	0	0.326418	0.733	0.24	0
Atp5f1	0	0.32687	0.876	0.373	0
Rps17	0	0.32693	0.978	0.831	0
Palm	0	0.327737	0.665	0.192	0
Papss1	0	0.327756	0.569	0.123	0
Pxn	0	0.328042	0.543	0.128	0
Flrt3	0	0.32809	0.285	0.031	0
Samd4b	0	0.328526	0.664	0.199	0
Dcbld2	0	0.329897	0.682	0.206	0
Rgs10	0	0.330916	0.374	0.053	0
Gpsm3	0	0.331314	0.485	0.11	0
Drap1	0	0.33136	0.843	0.338	0
Tns1	0	0.331743	0.802	0.311	0
Ptgis	0	0.333134	0.909	0.429	0
Camk1	0	0.333421	0.655	0.183	0
Frmd4a	0	0.334407	0.273	0.02	0
Snx33	0	0.336101	0.518	0.104	0
mt-Nd2	0	0.336488	0.997	0.87	0
Igdcc4	0	0.336862	0.451	0.073	0
Rps12	0	0.337122	0.992	0.975	0
Flnb	0	0.337169	0.582	0.144	0
Umps	0	0.337606	0.366	0.04	0
Ebf1	0	0.337812	0.979	0.645	0
Pgd	0	0.338058	0.563	0.132	0
Bdh2	0	0.339806	0.415	0.055	0
Abca5	0	0.340785	0.472	0.081	0
Coro2b	0	0.342252	0.408	0.055	0
Dclk1	0	0.343634	0.704	0.231	0
Tln1	0	0.346597	0.763	0.251	0
Gnas	0	0.347192	0.988	0.811	0
Sgce	0	0.349212	0.769	0.254	0
Epb41l2	0	0.350064	0.904	0.449	0
Gapdh	0	0.350354	0.895	0.465	0
Rpl17	0	0.350676	0.988	0.938	0
Rps25	0	0.350951	0.98	0.871	0
Lamp1	0	0.351183	0.966	0.602	0
Psip1	0	0.351751	0.651	0.175	0
Pttg1ip	0	0.353184	0.898	0.41	0
Tmed9	0	0.353444	0.879	0.387	0
Lima1	0	0.353693	0.899	0.436	0
Cask	0	0.353761	0.604	0.145	0
Tgfb1i1	0	0.353965	0.601	0.151	0
Naaa	0	0.359374	0.581	0.133	0
Pebp1	0	0.359978	0.893	0.404	0
Snx6	0	0.360123	0.734	0.226	0
Bmp2	0	0.360244	0.272	0.013	0
Negr1	0	0.36073	0.327	0.015	0
Fgf2	0	0.361273	0.691	0.216	0
Cct5	0	0.361794	0.801	0.278	0
Rgs6	0	0.362887	0.296	0.003	0
Clip4	0	0.363685	0.553	0.129	0
Acaa2	0	0.36407	0.721	0.229	0
Efna5	0	0.364727	0.549	0.122	0
Ccdc12	0	0.365262	0.765	0.254	0
Spag9	0	0.365374	0.865	0.39	0
Vti1b	0	0.366321	0.69	0.178	0
Rpn2	0	0.366507	0.896	0.402	0
Thra	0	0.36694	0.816	0.299	0
Tuba1b	0	0.367581	0.907	0.469	0
Sept8	0	0.36778	0.768	0.258	0
Il13ra1	0	0.368367	0.487	0.087	0
Mpdz	0	0.368904	0.663	0.185	0
Tmod2	0	0.370068	0.465	0.086	0
Cox7a2l	0	0.370582	0.902	0.461	0
Aldoa	0	0.372071	0.919	0.472	0
Mrfap1	0	0.372646	0.903	0.436	0
Txndc17	0	0.373574	0.881	0.4	0
Cmtm3	0	0.373778	0.72	0.223	0
Calcrl	0	0.375434	0.47	0.078	0
Scara3	0	0.376223	0.873	0.367	0
Sdk1	0	0.376355	0.476	0.078	0
Plcb4	0	0.376756	0.427	0.069	0
Ackr4	0	0.377534	0.298	0.025	0
Rplp1	0	0.37761	0.994	0.98	0
Gfpt2	0	0.378215	0.887	0.43	0
Fads2	0	0.378801	0.442	0.078	0
Lgi4	0	0.379769	0.443	0.061	0
Gnb2	0	0.382535	0.918	0.456	0
Actg1	0	0.382949	0.969	0.754	0
Col5a2	0	0.384417	0.966	0.584	0
Megf9	0	0.385179	0.587	0.139	0
Tpst1	0	0.386831	0.762	0.249	0
Tmed3	0	0.386852	0.897	0.397	0
Plekho2	0	0.3914	0.643	0.172	0
Col18a1	0	0.391415	0.534	0.126	0
Klhl13	0	0.391754	0.675	0.192	0
Rftn1	0	0.393237	0.509	0.089	0
Ostc	0	0.393966	0.888	0.391	0
Csrp2	0	0.395861	0.874	0.499	0
Nin	0	0.396392	0.57	0.121	0
Fgf18	0	0.398716	0.43	0.06	0
Prdm8	0	0.398803	0.287	0.008	0
Rnh1	0	0.399011	0.75	0.236	0
Naalad2	0	0.400282	0.678	0.217	0
Rplp0	0	0.401413	0.986	0.924	0
Mbd2	0	0.401883	0.707	0.192	0
Crybg3	0	0.401953	0.534	0.114	0
Rps14	0	0.401991	0.988	0.934	0
Ndrg1	0	0.40261	0.68	0.181	0
Zadh2	0	0.402858	0.578	0.12	0
Eif3f	0	0.403478	0.93	0.532	0
Scrn1	0	0.403745	0.495	0.078	0
Aldh1a3	0	0.404261	0.54	0.139	0
Rhoq	0	0.404366	0.746	0.242	0
Rpl23a	0	0.404735	0.973	0.805	0
Aldh7a1	0	0.40564	0.625	0.146	0
Slc1a5	0	0.406527	0.803	0.274	0
Lrrc8b	0	0.407052	0.425	0.049	0
Robo1	0	0.40731	0.424	0.049	0
Anxa5	0	0.408405	0.944	0.531	0
Tspo	0	0.408584	0.885	0.391	0
Ar	0	0.409302	0.897	0.422	0
Neo1	0	0.410308	0.624	0.143	0
Arhgdia	0	0.410856	0.89	0.386	0
Sntb2	0	0.411032	0.86	0.37	0
Pcdh20	0	0.411376	0.297	0.003	0
Plau	0	0.412477	0.586	0.164	0
Csf1	0	0.414701	0.85	0.339	0
Clic1	0	0.414945	0.899	0.424	0
Abca6	0	0.415524	0.433	0.067	0
Glipr2	0	0.417335	0.537	0.108	0
Lpar1	0	0.417733	0.827	0.305	0
Pfkp	0	0.417925	0.59	0.126	0
Atp2b1	0	0.418624	0.815	0.302	0
Snx18	0	0.41914	0.789	0.269	0
Rtn3	0	0.41988	0.848	0.328	0
Fez1	0	0.420065	0.469	0.064	0
Rpl7a	0	0.421395	0.978	0.786	0
Enpp2	0	0.421691	0.563	0.118	0
Fn1	0	0.427693	0.956	0.78	0
Pdlim1	0	0.427975	0.62	0.148	0
Klf3	0	0.428115	0.781	0.311	0
Rock2	0	0.428942	0.904	0.491	0
Abca8b	0	0.429449	0.435	0.073	0
Arl1	0	0.430914	0.848	0.313	0
Ppib	0	0.431611	0.98	0.693	0
Snx21	0	0.432828	0.55	0.093	0
Stx4a	0	0.433091	0.711	0.19	0
Jund	0	0.433147	0.963	0.735	0
Vgll3	0	0.434354	0.787	0.309	0
Cast	0	0.43439	0.861	0.386	0
Ecm2	0	0.43525	0.68	0.194	0
Aig1	0	0.437149	0.561	0.109	0
Stxbp6	0	0.438272	0.588	0.102	0
Sh3pxd2b	0	0.439	0.661	0.177	0
Rpl14	0	0.439898	0.983	0.867	0
Camk1d	0	0.44215	0.367	0.016	0
Ramp2	0	0.44217	0.789	0.276	0
Rpl12	0	0.4425	0.986	0.891	0
Coro1c	0	0.444655	0.519	0.078	0
Fam171b	0	0.444805	0.453	0.049	0
Fstl1	0	0.4456	0.98	0.801	0
Serpinf1	0	0.446167	0.96	0.578	0
Trim35	0	0.44652	0.746	0.213	0
Larp6	0	0.447329	0.472	0.055	0
Pdzd2	0	0.448242	0.525	0.084	0
Cxxc5	0	0.449864	0.648	0.156	0
Tubb2a	0	0.450207	0.758	0.249	0
Ackr1	0	0.451775	0.434	0.047	0
Capn2	0	0.451864	0.684	0.178	0
Ppfibp1	0	0.452586	0.787	0.287	0
Ifi204	0	0.45405	0.836	0.303	0
Eef2	0	0.454245	0.963	0.71	0
Arsi	0	0.454817	0.405	0.027	0
Lgals1	0	0.455271	0.986	0.784	0
Tubb4a	0	0.456626	0.395	0.026	0
Htra1	0	0.457343	0.903	0.426	0
Dtnbp1	0	0.458583	0.719	0.184	0
Bin1	0	0.458683	0.6	0.119	0
Utrn	0	0.459018	0.738	0.228	0
Ston2	0	0.459834	0.485	0.064	0
Mospd2	0	0.460743	0.512	0.089	0
Rab3il1	0	0.461011	0.627	0.131	0
Pcdh18	0	0.461785	0.604	0.134	0
Ehd2	0	0.463294	0.805	0.263	0
Rcn1	0	0.463408	0.796	0.253	0
Arl4a	0	0.46382	0.74	0.23	0
Kdelr3	0	0.464313	0.535	0.116	0
Fcgrt	0	0.465819	0.944	0.473	0
Rbpj	0	0.467174	0.853	0.353	0
Fkbp2	0	0.470059	0.822	0.279	0
Ackr2	0	0.47398	0.41	0.034	0
Ccnd3	0	0.474449	0.733	0.198	0
Nova1	0	0.474819	0.678	0.169	0
Eef1a1	0	0.477497	0.994	0.982	0
Add3	0	0.481057	0.907	0.429	0
Sema3e	0	0.483012	0.404	0.033	0
Gja1	0	0.48369	0.713	0.235	0
Fermt2	0	0.487764	0.861	0.331	0
Etfa	0	0.489976	0.789	0.244	0
Lysmd2	0	0.490178	0.681	0.162	0
Rspo3	0	0.490454	0.405	0.057	0
Sec14l1	0	0.490751	0.738	0.199	0
Agap1	0	0.49187	0.723	0.208	0
Txndc5	0	0.492437	0.883	0.357	0
Slc29a1	0	0.493399	0.74	0.231	0
Erp29	0	0.494734	0.844	0.294	0
Trio	0	0.494927	0.744	0.226	0
Vim	0	0.497678	0.986	0.858	0
Pdia3	0	0.499886	0.972	0.594	0
Capg	0	0.500882	0.757	0.226	0
Flnc	0	0.501727	0.608	0.119	0
Trim30d	0	0.503144	0.403	0.064	0
Adamtsl5	0	0.503367	0.478	0.047	0
Daglb	0	0.503438	0.41	0.066	0
Glce	0	0.504106	0.508	0.059	0
Rarres2	0	0.504241	0.989	0.716	0
Sytl2	0	0.504514	0.527	0.076	0
Dact1	0	0.505723	0.709	0.25	0
Rpl7	0	0.506023	0.986	0.875	0
Lamb2	0	0.507478	0.798	0.276	0
Anxa2	0	0.509612	0.922	0.47	0
Lasp1	0	0.509841	0.744	0.213	0
Arhgap29	0	0.511552	0.79	0.273	0
Slc25a4	0	0.512573	0.945	0.525	0
Pcdh19	0	0.517245	0.731	0.21	0
Dock11	0	0.518187	0.478	0.041	0
Rgmb	0	0.519012	0.65	0.136	0
Hsp90b1	0	0.519275	0.989	0.705	0
Ifngr1	0	0.519467	0.787	0.25	0
Gng10	0	0.521393	0.818	0.261	0
Mturn	0	0.522077	0.585	0.085	0
Fhl1	0	0.522201	0.737	0.205	0
Plin3	0	0.522552	0.706	0.17	0
Dhrs7	0	0.526354	0.766	0.206	0
Glud1	0	0.528326	0.848	0.326	0
Pdgfra	0	0.528901	0.963	0.584	0
Col6a2	0	0.530183	0.981	0.595	0
Myh10	0	0.530864	0.623	0.118	0
S100a6	0	0.534123	0.999	0.951	0
Oxct1	0	0.536025	0.741	0.195	0
Sptbn1	0	0.537088	0.98	0.745	0
Col4a1	0	0.537361	0.901	0.589	0
Tpt1	0	0.541334	0.996	0.983	0
Rpl3	0	0.542208	0.983	0.846	0
Jak1	0	0.542467	0.912	0.416	0
Islr2	0	0.542774	0.468	0.039	0
Il34	0	0.545737	0.417	0.06	0
Procr	0	0.546845	0.48	0.06	0
Hdac7	0	0.546966	0.751	0.208	0
Kras	0	0.548173	0.659	0.135	0
Tmem158	0	0.549866	0.5	0.079	0
Abca8a	0	0.550042	0.751	0.366	0
Sult5a1	0	0.550234	0.734	0.217	0
Rab7b	0	0.55037	0.616	0.107	0
Lpl	0	0.55436	0.988	0.547	0
Diaph1	0	0.557522	0.729	0.183	0
Rap1a	0	0.558393	0.836	0.282	0
Rras	0	0.558623	0.803	0.258	0
Trip10	0	0.559375	0.728	0.168	0
Mustn1	0	0.563402	0.739	0.219	0
Capns1	0	0.566048	0.924	0.444	0
Adamts12	0	0.566277	0.493	0.064	0
Flrt2	0	0.566603	0.733	0.226	0
Slfn5	0	0.566729	0.861	0.304	0
Dnm1	0	0.568345	0.773	0.224	0
Crip2	0	0.568655	0.788	0.259	0
Gap43	0	0.569279	0.347	0.011	0
Bmp6	0	0.572119	0.482	0.043	0
Tubb2b	0	0.572707	0.547	0.081	0
Tmeff2	0	0.576992	0.67	0.132	0
Eef1g	0	0.578176	0.946	0.553	0
Zbtb20	0	0.579117	0.98	0.764	0
Sdf2l1	0	0.579271	0.575	0.09	0
Adamtsl4	0	0.580683	0.57	0.087	0
Stmn4	0	0.583602	0.39	0.008	0
Adm	0	0.58361	0.596	0.182	0
Ccnd2	0	0.584185	0.723	0.214	0
Npr1	0	0.585212	0.646	0.112	0
Nr3c1	0	0.585933	0.896	0.354	0
Heg1	0	0.589026	0.914	0.459	0
Camk2n1	0	0.591416	0.883	0.369	0
Eef1b2	0	0.592397	0.973	0.778	0
Pde8a	0	0.592609	0.65	0.122	0
Cd47	0	0.593393	0.978	0.655	0
Nhsl1	0	0.595088	0.565	0.084	0
Ppa1	0	0.597864	0.563	0.076	0
Ugdh	0	0.598049	0.879	0.37	0
Rps15	0	0.60251	0.984	0.855	0
S100a11	0	0.603822	0.976	0.799	0
Twist1	0	0.605559	0.524	0.08	0
Tgfb2	0	0.606656	0.666	0.183	0
St3gal2	0	0.607087	0.702	0.153	0
Cmah	0	0.607934	0.592	0.122	0
Scd1	0	0.608738	0.628	0.099	0
Wnt11	0	0.609012	0.484	0.02	0
Rps6	0	0.60957	0.98	0.835	0
Ext1	0	0.610098	0.797	0.25	0
Triobp	0	0.611497	0.674	0.118	0
Maged2	0	0.612243	0.685	0.182	0
Tshz1	0	0.613834	0.707	0.179	0
Smoc2	0	0.616771	0.566	0.203	0
Pdlim2	0	0.616819	0.85	0.304	0
Gan	0	0.618792	0.49	0.09	0
Bmp1	0	0.618826	0.882	0.352	0
Rpl4	0	0.620014	0.974	0.746	0
Pamr1	0	0.620146	0.711	0.2	0
Ugp2	0	0.62289	0.823	0.269	0
Mgll	0	0.624802	0.511	0.038	0
Sirpa	0	0.628234	0.718	0.155	0
Sema3d	0	0.629972	0.691	0.143	0
Rpl13a	0	0.630048	0.986	0.874	0
Gpc6	0	0.631814	0.76	0.194	0
Col5a1	0	0.632703	0.964	0.515	0
Antxr1	0	0.635936	0.892	0.376	0
Reck	0	0.637587	0.735	0.15	0
Col3a1	0	0.63952	0.999	0.897	0
Plxna1	0	0.640229	0.604	0.086	0
Agpat4	0	0.642191	0.645	0.096	0
Adra1b	0	0.642269	0.495	0.028	0
Itga11	0	0.643769	0.65	0.096	0
Hbb-bs	7.69157e-222	0.644775	0.121	0.017	1.23019e-217
Ahnak	0	0.646569	0.986	0.81	0
Cdc42ep2	0	0.64832	0.623	0.097	0
C1qtnf2	0	0.651594	0.578	0.061	0
Bcl7c	0	0.658709	0.791	0.198	0
Ecm1	0	0.659582	0.91	0.42	0
Vat1	0	0.660572	0.88	0.357	0
Slco3a1	0	0.66232	0.753	0.182	0
Calr	0	0.662519	0.977	0.589	0
Thbd	0	0.663631	0.871	0.326	0
Enpep	0	0.666326	0.597	0.074	0
Golim4	0	0.667816	0.853	0.263	0
Osr1	0	0.670943	0.766	0.198	0
Adamts16	0	0.677967	0.456	0.015	0
Rhoc	0	0.682987	0.883	0.342	0
Lims2	0	0.688236	0.648	0.078	0
Calm1	0	0.693615	0.948	0.529	0
Ndn	0	0.694448	0.845	0.241	0
Bmp7	0	0.698544	0.463	0.003	0
Medag	0	0.69938	0.913	0.391	0
Tcf21	0	0.70057	0.726	0.161	0
Sash1	0	0.70114	0.833	0.258	0
Lrrn4cl	0	0.716728	0.827	0.248	0
Gngt2	0	0.717186	0.78	0.219	0
Bag1	0	0.717544	0.853	0.282	0
Htra3	0	0.722105	0.976	0.515	0
Lrrc17	0	0.72758	0.811	0.222	0
Steap3	0	0.727647	0.919	0.385	0
C1qtnf1	0	0.729539	0.674	0.087	0
Cotl1	0	0.730122	0.769	0.167	0
D630033O11Rik	0	0.73415	0.503	0.034	0
Kif2a	0	0.734177	0.742	0.151	0
Ltbp1	0	0.735481	0.86	0.221	0
Atf5	0	0.738494	0.828	0.235	0
Serpinh1	0	0.744015	0.989	0.682	0
Col14a1	0	0.749619	0.973	0.692	0
Uap1	0	0.752411	0.843	0.267	0
Uchl1	0	0.758205	0.51	0.021	0
Lmo2	0	0.760317	0.641	0.088	0
Ly6c1	0	0.764939	0.892	0.385	0
Gnpnat1	0	0.775127	0.679	0.1	0
Plxdc2	0	0.775421	0.984	0.605	0
Emp3	0	0.780524	0.974	0.572	0
Fam129a	0	0.782925	0.747	0.139	0
Rpl5	0	0.787402	0.973	0.75	0
Ybx3	0	0.787478	0.918	0.392	0
Adamtsl3	0	0.801716	0.482	0.026	0
Akap12	0	0.802245	0.934	0.394	0
S100a13	0	0.8055	0.957	0.536	0
Aldh2	0	0.8087	0.946	0.402	0
Il4ra	0	0.80873	0.573	0.054	0
Ablim1	0	0.809766	0.893	0.318	0
Arl4d	0	0.817486	0.704	0.122	0
Ddr2	0	0.819773	0.945	0.525	0
Loxl2	0	0.819882	0.863	0.246	0
Timp3	0	0.821771	0.949	0.487	0
Ltbp4	0	0.822038	0.989	0.614	0
Arpc1b	0	0.824188	0.935	0.446	0
Ly6a	0	0.832522	0.947	0.577	0
Pi15	0	0.84146	0.719	0.128	0
Tgfbr2	0	0.844997	0.948	0.599	0
Pygl	0	0.845863	0.691	0.088	0
Ckb	0	0.84674	0.758	0.173	0
Zeb1	0	0.847247	0.847	0.275	0
Plat	0	0.853804	0.924	0.364	0
Hspg2	0	0.855959	0.93	0.381	0
Sparc	0	0.856611	0.998	0.863	0
1700019D03Rik	0	0.857081	0.646	0.051	0
Galnt16	0	0.864897	0.678	0.073	0
Uqcc2	0	0.866049	0.9	0.379	0
Ehd1	0	0.871529	0.761	0.133	0
Vasn	0	0.873933	0.804	0.204	0
Fyn	0	0.875359	0.858	0.241	0
Fap	0	0.876699	0.59	0.036	0
Vldlr	0	0.887857	0.79	0.189	0
Pdia6	0	0.89962	0.935	0.375	0
Ntn4	0	0.910958	0.719	0.118	0
Loxl1	0	0.915335	0.968	0.557	0
Islr	0	0.919139	0.98	0.615	0
Serpinb6a	0	0.920968	0.941	0.514	0
Ptgs1	0	0.9221	0.733	0.18	0
Oaf	0	0.924457	0.859	0.229	0
Lurap1l	0	0.939742	0.697	0.072	0
Chst1	0	0.940458	0.602	0.015	0
Spon2	0	0.941084	0.78	0.181	0
Lsp1	0	0.949259	0.924	0.418	0
Rnase4	0	0.954523	0.988	0.725	0
Marcks	0	0.957112	0.985	0.735	0
Tubb6	0	0.962084	0.781	0.127	0
Scara5	0	0.970381	0.944	0.398	0
Zyx	0	0.978012	0.862	0.247	0
Sfrp4	0	0.979984	0.743	0.14	0
Plpp3	0	0.990654	0.981	0.661	0
Ces1d	0	0.991187	0.532	0.012	0
Ifi27l2a	0	0.991961	0.929	0.478	0
Ddah2	0	0.996724	0.914	0.338	0
Aif1l	0	0.999881	0.589	0.021	0
Dpep1	0	1.00303	0.975	0.512	0
Basp1	0	1.00639	0.812	0.235	0
Car8	0	1.01977	0.62	0.011	0
Limch1	0	1.04583	0.709	0.08	0
Tuba1a	0	1.04719	0.964	0.5	0
Eln	0	1.06001	0.896	0.37	0
Klf2	0	1.06423	0.884	0.446	0
Gstm1	0	1.08013	0.976	0.627	0
Il33	0	1.0956	0.81	0.305	0
S100a16	0	1.12812	0.937	0.33	0
Metrnl	0	1.12983	0.818	0.175	0
Cadm3	0	1.13324	0.789	0.116	0
Man1a	0	1.13367	0.949	0.411	0
Tnxb	0	1.13932	0.985	0.533	0
Fst	0	1.14162	0.74	0.106	0
S100a10	0	1.14713	0.974	0.651	0
Gas7	0	1.16213	0.804	0.247	0
Dbn1	0	1.1767	0.846	0.193	0
Dact2	0	1.1808	0.566	0.029	0
Tmem100	0	1.1886	0.861	0.292	0
Col6a3	0	1.21303	0.969	0.399	0
Zfp385a	0	1.21572	0.807	0.127	0
Ebf2	0	1.22693	0.859	0.187	0
Creb5	0	1.24587	0.877	0.234	0
Arhgap20	0	1.25851	0.834	0.135	0
Prss23	0	1.26404	0.969	0.479	0
Qpct	0	1.26511	0.889	0.23	0
Lama2	0	1.29575	0.962	0.356	0
Axl	0	1.29777	0.956	0.496	0
Antxr2	0	1.30839	0.922	0.23	0
Timp2	0	1.30979	0.992	0.878	0
Sdc2	0	1.33729	0.952	0.324	0
Lama4	0	1.34183	0.927	0.248	0
Cd55	0	1.34535	0.89	0.294	0
Tek	0	1.35933	0.823	0.077	0
Emilin2	0	1.37994	0.92	0.293	0
Lamc1	0	1.40784	0.982	0.416	0
Clec3b	0	1.44473	0.997	0.712	0
Ace	0	1.45215	0.883	0.212	0
Anxa1	0	1.45306	0.957	0.564	0
AY036118	0	1.46911	0.978	0.431	0
Dpt	0	1.51953	0.993	0.558	0
Sbsn	0	1.52576	0.752	0.164	0
Opcml	0	1.53763	0.819	0.076	0
Ppp1r14b	0	1.54453	0.9	0.313	0
Col5a3	0	1.55074	0.86	0.132	0
Nid1	0	1.56546	0.994	0.714	0
Itih5	0	1.56859	0.98	0.388	0
Cd34	0	1.57846	0.978	0.542	0
Tppp3	0	1.63038	0.913	0.228	0
Edn1	0	1.63121	0.751	0.062	0
Mfap5	0	1.63595	0.972	0.704	0
Lamb1	0	1.63838	0.979	0.334	0
Adamts5	0	1.70828	0.969	0.396	0
Smpd3	0	1.75818	0.808	0.123	0
Efhd1	0	1.79641	0.82	0.057	0
Efemp1	0	1.80794	0.961	0.517	0
Ackr3	0	1.95363	0.905	0.25	0
Fbn1	0	1.95924	0.985	0.603	0
Igfbp6	0	1.96103	0.975	0.659	0
Dpp4	0	1.96606	0.887	0.156	0
Lars2	0	2.00295	0.993	0.469	0
Cd248	0	2.00807	0.946	0.399	0
Ogn	0	2.0401	0.986	0.475	0
Pla1a	0	2.06025	0.929	0.239	0
Fndc1	0	2.14831	0.946	0.315	0
Sema3c	0	2.23288	0.904	0.216	0
Pcolce2	0	2.24264	0.933	0.222	0
Gsn	0	2.26954	1	0.835	0
Pi16	0	2.30779	0.93	0.505	0
Gm42418	0	2.55861	1	0.97	0
Pcsk6	0	2.6129	0.939	0.099	0
Anxa3	0	2.73231	0.912	0.208	0
Igfbp5	0	2.98583	0.821	0.096	0
