# Supplementary material for: The splanchnic mesenchyme is the tissue of origin for pancreatic fibroblasts during homeostasis and tumorigenesis
Source: Nat Commun. 2023 Jan 3;14:1. doi: 10.1038/s41467-022-34464-6 (PMC9810714; doi:10.1038/s41467-022-34464-6)
Supplement: Supplementary file 6 — Supplementary Data 3 [file 41467_2022_34464_MOESM6_ESM.xlsx]

## Sheet: Eup.Ndw.Pup
genes	normal	PDAC	Spl_Meso
Rpl41	5.86357	8.93776	22.8883
Ptma	3.34479	5.49592	22.1924
Rps19	7.28987	9.50195	19.9036
Rps8	10.6155	13.7834	18.5201
Rps27a	7.62332	9.68226	14.3762
Rps11	5.1258	6.48094	12.8775
Rps16	6.61162	8.05719	11.8534
Npm1	1.11765	1.48541	11.4782
Rps15a	6.52126	10.2476	10.5852
Rpl27a	7.7438	9.5319	9.96698
Mif	0.267895	0.84186	9.58045
Rpl24	4.55599	6.58491	8.83858
H3f3b	1.736	2.53462	8.86858
Ubb	3.91956	4.95108	8.65864
Actb	6.52587	11.8603	9.35232
Rpl10	4.63182	5.60903	8.59697
Tubb5	0.611977	0.911107	8.8433
Mdk	0.134302	0.793814	8.34322
Rps13	5.18746	6.26999	8.00607
Rplp2	4.646	5.87551	7.72906
Rps26	5.16088	7.11272	7.48222
Hmgb1	1.41566	2.01994	7.46066
Hspa8	1.8618	2.54182	6.28812
Ldha	0.307583	0.465765	6.39933
Rpl36a	3.84018	5.03044	5.50969
Rpl22l1	1.95074	3.29012	5.42241
Dynll1	1.44295	1.91587	5.15046
Prdx1	1.20907	1.97024	5.10345
Eif4a1	0.684975	0.964598	5.03673
Marcksl1	0.0205528	0.190819	4.60758
Rpl27	2.99823	3.75423	4.19191
Hsp90aa1	0.75124	1.21854	4.48762
Hmgb2	0.198086	0.357615	4.17894
Hspe1	0.525159	0.739837	3.84819
Hnrnpk	0.743444	0.95604	3.33193
Calm2	0.984054	1.42764	3.29402
Serbp1	0.781006	1.03132	3.31929
Set	0.417434	0.632367	3.24212
Ncl	0.605245	0.93795	3.34356
Atpif1	0.638909	0.955164	2.96462
Hnrnpa2b1	0.869242	1.07926	2.88812
Snrpg	1.04359	1.35995	2.81533
Cox7c	1.44578	1.87911	2.75619
Mest	0.199858	0.344096	3.13159
Rps27l	0.7927	1.10941	2.631
H19	0.0368533	0.785742	2.9444
Cox8a	1.7725	2.27748	2.5818
Sec61g	1.72714	2.32941	2.3909
Cdkn1c	0.403614	0.653569	2.8032
Uqcrh	1.146	1.47481	2.28222
Atp5g2	0.716159	0.939506	2.22949
Srsf2	0.410347	0.635479	2.26403
Morf4l1	1.36641	1.63538	2.21095
Hnrnpab	0.372785	0.529761	2.22426
Id3	0.614812	0.864423	2.39511
Cox7a2	0.726081	0.918498	2.0984
Nap1l1	0.459249	0.70745	2.12789
Rbm3	0.569454	0.983855	2.0711
Dnaja1	0.869596	1.11992	2.04179
Eif2s2	0.608079	1.12498	1.96698
Peg3	0.280298	1.22447	2.0615
Atp5l	1.22537	1.54581	1.77321
Srsf7	0.358965	0.45283	1.79191
Tpm1	0.253012	0.735946	2.16883
Ube2d3	0.50567	0.746742	1.70682
Pdap1	0.314316	0.424431	1.71862
Eif5	0.371368	0.48512	1.69941
Srrm2	0.658044	0.848279	1.6396
Ptn	0.343373	1.82698	1.90413
Nasp	0.0956768	0.17234	1.6706
Eif4g2	0.751949	1.01517	1.56394
Myl12a	0.784904	1.10455	1.50497
Hnrnpm	0.305811	0.419082	1.43589
Pcbp2	0.544649	1.16174	1.39697
Cnn3	0.266832	0.379206	1.41955
Aprt	0.310773	0.58831	1.45341
Cald1	0.906095	1.92249	1.37051
Srsf11	0.333806	0.47977	1.2465
Dstn	0.786676	1.19879	1.30093
Top1	0.441531	0.764345	1.18248
Sox4	0.148122	0.455164	1.29537
Arpp19	0.344082	0.446119	1.13176
Fus	0.689227	0.877845	1.14507
Sfpq	0.330971	0.58228	1.10514
Sumo3	0.217931	0.29751	1.03235
Eny2	0.265769	0.352752	1.0059
Sarnp	0.329554	0.481618	0.993429
Tra2b	0.338058	0.573624	1.00404
Tpm3	0.33983	0.447384	1.00017
Meis2	0.292346	0.598716	1.05274
Eif4e	0.168675	0.225248	0.9754
Eif5b	0.326364	0.49504	0.949115
Ccdc34	0.1382	0.248784	0.954507
Rbm25	0.327427	0.480646	0.94642
Vdac1	0.240964	0.332815	0.922494
Csnk1a1	0.497874	0.909356	0.895872
Bzw1	0.291991	0.413149	0.944398
St13	0.47236	0.663003	0.888458
Mapre1	0.303685	0.399728	0.877506
Gnb1	0.441176	0.59434	0.906318
Ube2b	0.35613	0.517312	0.801853
Sf3b1	0.41708	0.646664	0.812805
Hypk	0.191708	0.251897	0.796462
Hnrnph1	0.47236	0.895643	0.758214
Abracl	0.235294	0.31064	0.798315
Ppig	0.270376	0.348376	0.778096
Skp1a	0.336641	0.649971	0.755687
Cbx3	0.38944	0.700156	0.88273
Cbx5	0.273919	0.394962	0.758551
Ptges3	0.412119	0.683136	0.74642
Sfrp1	0.59674	2.41325	0.944398
Foxp1	0.243799	0.556507	0.780792
Grb10	0.424876	0.751313	0.730918
Elavl1	0.181432	0.265318	0.714743
Cnn2	0.139263	0.232542	0.887784
Nop58	0.187456	0.314433	0.776411
Pbx1	0.420269	1.41519	0.742039
Rps27rt	0.204111	0.309765	0.665543
Snrnp70	0.371368	0.471698	0.65358
Dnajb6	0.294826	0.397491	0.646672
Rtf1	0.245216	0.359269	0.645324
Srsf10	0.214387	0.30247	0.614153
Ppp1cb	0.276754	0.452538	0.622409
Rcn2	0.285259	0.369578	0.570851
Tra2a	0.250532	0.392725	0.513901
Nr2f2	0.197023	0.934838	0.59663
Akr1b3	0.218285	0.357032	0.507666
Ccar1	0.206237	0.279323	0.481719
Meis1	0.216867	0.272126	0.466049
U2af2	0.19915	0.255884	0.441786
Fxyd6	0.124026	0.64044	0.448863
Wtap	0.166903	0.229625	0.409099
Actn1	0.0737066	0.427252	0.326706

## Sheet: GO_Anlaysis_Eup.Ndw.Pup_NIH
Analysis Type:	PANTHER Overrepresentation Test (Released 20220712)
Annotation Version and Release Date:	GO Ontology database DOI: 10.5281/zenodo.6399963 Released 2022-03-22
Analyzed List:	upload_1 (Mus musculus)
Reference List:	Mus musculus (all genes in database)
Test Type:	FISHER
Correction:	FDR
GO biological process complete	Mus musculus - REFLIST (21997)	upload_1 (122)	upload_1 (expected)	upload_1 (over/under)	upload_1 (fold Enrichment)	upload_1 (raw P-value)	upload_1 (FDR)
formation of cytoplasmic translation initiation complex (GO:0001732)	4	2	0.02	+	90.15	0.000446	0.046
telomerase holoenzyme complex assembly (GO:1905323)	4	2	0.02	+	90.15	0.000446	0.0457
regulation of protein refolding (GO:0061083)	4	2	0.02	+	90.15	0.000446	0.0454
negative regulation of RNA splicing (GO:0033119)	29	9	0.16	+	55.96	4.99e-13	6.05e-10
negative regulation of mRNA splicing, via spliceosome (GO:0048025)	24	7	0.13	+	52.59	3.07e-10	1.67e-07
negative regulation of mRNA processing (GO:0050686)	32	7	0.18	+	39.44	1.73e-09	6.84e-07
protein refolding (GO:0042026)	18	3	0.1	+	30.05	0.000202	0.0238
positive regulation of mRNA splicing, via spliceosome (GO:0048026)	37	6	0.21	+	29.24	1.28e-07	2.93e-05
mitochondrial electron transport, cytochrome c to oxygen (GO:0006123)	19	3	0.11	+	28.47	0.000234	0.0271
cytoplasmic translation (GO:0002181)	111	17	0.62	+	27.61	4.72e-19	3.72e-15
positive regulation of RNA splicing (GO:0033120)	54	8	0.3	+	26.71	1.79e-09	6.88e-07
regulation of mRNA splicing, via spliceosome (GO:0048024)	115	15	0.64	+	23.52	5.46e-16	1.23e-12
positive regulation of mRNA processing (GO:0050685)	48	6	0.27	+	22.54	5.17e-07	0.000105
chaperone cofactor-dependent protein refolding (GO:0051085)	33	4	0.18	+	21.85	5.05e-05	0.00687
cytoplasmic translational initiation (GO:0002183)	25	3	0.14	+	21.64	0.000485	0.0487
regulation of RNA splicing (GO:0043484)	186	20	1.03	+	19.39	1.74e-19	2.74e-15
de novo' post-translational protein folding (GO:0051084)	38	4	0.21	+	18.98	8.38e-05	0.0106
'de novo' protein folding (GO:0006458)	39	4	0.22	+	18.49	9.2e-05	0.0115
regulation of mRNA processing (GO:0050684)	153	15	0.85	+	17.68	2.61e-14	5.15e-11
negative regulation of mRNA metabolic process (GO:1903312)	99	9	0.55	+	16.39	8.67e-09	2.63e-06
regulation of translational initiation (GO:0006446)	61	5	0.34	+	14.78	3.21e-05	0.00464
chaperone-mediated protein folding (GO:0061077)	67	5	0.37	+	13.46	4.9e-05	0.00671
ribosomal small subunit biogenesis (GO:0042274)	72	5	0.4	+	12.52	6.76e-05	0.00911
translational initiation (GO:0006413)	73	5	0.4	+	12.35	7.19e-05	0.00937
regulation of alternative mRNA splicing, via spliceosome (GO:0000381)	59	4	0.33	+	12.22	0.000408	0.0435
aerobic electron transport chain (GO:0019646)	60	4	0.33	+	12.02	0.000433	0.0456
ribonucleoprotein complex assembly (GO:0022618)	168	11	0.93	+	11.81	4.62e-09	1.62e-06
mRNA splicing, via spliceosome (GO:0000398)	214	14	1.19	+	11.8	3.28e-11	2.87e-08
RNA splicing, via transesterification reactions with bulged adenosine as nucleophile (GO:0000377)	214	14	1.19	+	11.8	3.28e-11	2.72e-08
RNA splicing, via transesterification reactions (GO:0000375)	214	14	1.19	+	11.8	3.28e-11	2.58e-08
ribosome assembly (GO:0042255)	62	4	0.34	+	11.63	0.000488	0.0487
ribonucleoprotein complex subunit organization (GO:0071826)	176	11	0.98	+	11.27	7.29e-09	2.4e-06
translation (GO:0006412)	352	22	1.95	+	11.27	1.14e-16	3.59e-13
regulation of signal transduction by p53 class mediator (GO:1901796)	81	5	0.45	+	11.13	0.000115	0.0141
peptide biosynthetic process (GO:0043043)	373	22	2.07	+	10.63	3.57e-16	9.38e-13
regulation of mRNA metabolic process (GO:1903311)	308	18	1.71	+	10.54	2.53e-13	3.32e-10
RNA splicing (GO:0008380)	337	19	1.87	+	10.17	9.52e-14	1.5e-10
chromatin assembly (GO:0031497)	132	7	0.73	+	9.56	1.22e-05	0.00203
protein folding (GO:0006457)	169	8	0.94	+	8.54	6.36e-06	0.00111
amide biosynthetic process (GO:0043604)	474	22	2.63	+	8.37	3.88e-14	6.79e-11
positive regulation of mRNA metabolic process (GO:1903313)	132	6	0.73	+	8.2	0.000118	0.0144
mRNA processing (GO:0006397)	421	18	2.33	+	7.71	3.64e-11	2.74e-08
peptide metabolic process (GO:0006518)	517	22	2.87	+	7.67	2.07e-13	2.97e-10
ribonucleoprotein complex biogenesis (GO:0022613)	403	16	2.24	+	7.16	1.36e-09	5.81e-07
ATP metabolic process (GO:0046034)	205	8	1.14	+	7.04	2.44e-05	0.00366
chromatin remodeling (GO:0006338)	243	9	1.35	+	6.68	1.12e-05	0.00189
RNA localization (GO:0006403)	164	6	0.91	+	6.6	0.000365	0.0392
mRNA metabolic process (GO:0016071)	578	19	3.21	+	5.93	7.25e-10	3.36e-07
regulation of translation (GO:0006417)	366	12	2.03	+	5.91	1.25e-06	0.000235
cellular macromolecule biosynthetic process (GO:0034645)	703	23	3.9	+	5.9	1.01e-11	9.99e-09
RNA processing (GO:0006396)	792	25	4.39	+	5.69	2.37e-12	2.67e-09
ribosome biogenesis (GO:0042254)	287	9	1.59	+	5.65	3.97e-05	0.00554
regulation of cellular macromolecule biosynthetic process (GO:2000112)	454	14	2.52	+	5.56	3.16e-07	6.65e-05
positive regulation of DNA metabolic process (GO:0051054)	326	10	1.81	+	5.53	1.75e-05	0.00271
post-transcriptional regulation of gene expression (GO:0010608)	462	14	2.56	+	5.46	3.88e-07	7.94e-05
energy derivation by oxidation of organic compounds (GO:0015980)	241	7	1.34	+	5.24	0.000459	0.0464
cellular amide metabolic process (GO:0043603)	759	22	4.21	+	5.23	2.84e-10	1.6e-07
regulation of response to DNA damage stimulus (GO:2001020)	313	9	1.74	+	5.18	7.59e-05	0.00973
regulation of cellular amide metabolic process (GO:0034248)	426	12	2.36	+	5.08	5.69e-06	0.00101
chromatin organization (GO:0006325)	548	14	3.04	+	4.61	2.75e-06	0.000498
cellular nitrogen compound biosynthetic process (GO:0044271)	1216	30	6.74	+	4.45	4.67e-12	4.91e-09
macromolecule biosynthetic process (GO:0009059)	1136	27	6.3	+	4.29	1.53e-10	9.29e-08
chromosome organization (GO:0051276)	873	20	4.84	+	4.13	9.21e-08	2.13e-05
negative regulation of phosphorylation (GO:0042326)	396	9	2.2	+	4.1	0.000418	0.0442
negative regulation of phosphorus metabolic process (GO:0010563)	452	10	2.51	+	3.99	0.000246	0.0283
negative regulation of phosphate metabolic process (GO:0045936)	452	10	2.51	+	3.99	0.000246	0.0281
RNA metabolic process (GO:0016070)	1287	28	7.14	+	3.92	4.71e-10	2.4e-07
gene expression (GO:0010467)	2214	48	12.28	+	3.91	2.13e-17	8.4e-14
regulation of DNA metabolic process (GO:0051052)	556	12	3.08	+	3.89	7.31e-05	0.00945
organonitrogen compound biosynthetic process (GO:1901566)	1193	25	6.62	+	3.78	1e-08	2.92e-06
actin cytoskeleton organization (GO:0030036)	534	11	2.96	+	3.71	0.000219	0.0256
regulation of cellular response to stress (GO:0080135)	733	15	4.07	+	3.69	1.61e-05	0.00252
negative regulation of gene expression (GO:0010629)	937	19	5.2	+	3.66	1.22e-06	0.000231
negative regulation of RNA metabolic process (GO:0051253)	1369	27	7.59	+	3.56	8.09e-09	2.55e-06
nucleic acid metabolic process (GO:0090304)	1885	36	10.45	+	3.44	2.95e-11	2.74e-08
actin filament-based process (GO:0030029)	590	11	3.27	+	3.36	0.000501	0.0497
regulation of apoptotic process (GO:0042981)	1562	29	8.66	+	3.35	7.57e-09	2.43e-06
cellular nitrogen compound metabolic process (GO:0034641)	3051	56	16.92	+	3.31	2e-17	1.05e-13
regulation of programmed cell death (GO:0043067)	1594	29	8.84	+	3.28	1.18e-08	3.38e-06
negative regulation of nucleobase-containing compound metabolic process (GO:0045934)	1499	27	8.31	+	3.25	5.17e-08	1.25e-05
protein-containing complex organization (GO:0043933)	1262	22	7	+	3.14	1.88e-06	0.000345
protein-containing complex assembly (GO:0065003)	1111	19	6.16	+	3.08	1.35e-05	0.0022
regulation of cell cycle (GO:0051726)	1061	18	5.88	+	3.06	2.6e-05	0.00383
regulation of cell death (GO:0010941)	1769	30	9.81	+	3.06	2.97e-08	7.56e-06
nucleobase-containing compound metabolic process (GO:0006139)	2347	39	13.02	+	3	2.06e-10	1.2e-07
positive regulation of gene expression (GO:0010628)	1215	20	6.74	+	2.97	1.35e-05	0.00222
positive regulation of nucleobase-containing compound metabolic process (GO:0045935)	1966	32	10.9	+	2.93	2.35e-08	6.29e-06
cellular biosynthetic process (GO:0044249)	1998	32	11.08	+	2.89	3.43e-08	8.57e-06
organic substance biosynthetic process (GO:1901576)	2083	33	11.55	+	2.86	2.54e-08	6.55e-06
heterocycle metabolic process (GO:0046483)	2490	39	13.81	+	2.82	1.13e-09	5.11e-07
negative regulation of transcription by RNA polymerase II (GO:0000122)	961	15	5.33	+	2.81	0.000314	0.0344
negative regulation of apoptotic process (GO:0043066)	969	15	5.37	+	2.79	0.000343	0.037
negative regulation of cellular metabolic process (GO:0031324)	2520	39	13.98	+	2.79	1.59e-09	6.45e-07
positive regulation of RNA metabolic process (GO:0051254)	1758	27	9.75	+	2.77	1.17e-06	0.000229
biosynthetic process (GO:0009058)	2149	33	11.92	+	2.77	5.31e-08	1.27e-05
cellular aromatic compound metabolic process (GO:0006725)	2564	39	14.22	+	2.74	2.6e-09	9.77e-07
negative regulation of transcription, DNA-templated (GO:0045892)	1253	19	6.95	+	2.73	6.81e-05	0.0091
negative regulation of nitrogen compound metabolic process (GO:0051172)	2375	36	13.17	+	2.73	1.47e-08	4.15e-06
negative regulation of programmed cell death (GO:0043069)	992	15	5.5	+	2.73	0.000437	0.0456
negative regulation of nucleic acid-templated transcription (GO:1903507)	1257	19	6.97	+	2.73	7.1e-05	0.00941
negative regulation of cell death (GO:0060548)	1125	17	6.24	+	2.72	0.000178	0.0214
negative regulation of RNA biosynthetic process (GO:1902679)	1258	19	6.98	+	2.72	7.17e-05	0.00943
negative regulation of cellular biosynthetic process (GO:0031327)	1526	23	8.46	+	2.72	1.15e-05	0.00192
negative regulation of macromolecule biosynthetic process (GO:0010558)	1465	22	8.13	+	2.71	1.94e-05	0.00294
negative regulation of biosynthetic process (GO:0009890)	1570	23	8.71	+	2.64	1.8e-05	0.00275
embryo development (GO:0009790)	1236	18	6.86	+	2.63	0.000177	0.0215
organic cyclic compound metabolic process (GO:1901360)	2801	40	15.53	+	2.57	9.04e-09	2.69e-06
cell cycle (GO:0007049)	1218	17	6.76	+	2.52	0.000442	0.0459
negative regulation of metabolic process (GO:0009892)	2988	41	16.57	+	2.47	1.7e-08	4.71e-06
positive regulation of macromolecule biosynthetic process (GO:0010557)	1837	25	10.19	+	2.45	2.49e-05	0.00371
regulation of response to stress (GO:0080134)	1411	19	7.83	+	2.43	0.000309	0.0346
negative regulation of macromolecule metabolic process (GO:0010605)	2753	37	15.27	+	2.42	2.61e-07	5.64e-05
cellular component biogenesis (GO:0044085)	2473	33	13.72	+	2.41	1.72e-06	0.000318
positive regulation of cellular biosynthetic process (GO:0031328)	1954	26	10.84	+	2.4	3.48e-05	0.00498
regulation of RNA metabolic process (GO:0051252)	3571	47	19.81	+	2.37	3.61e-09	1.29e-06
positive regulation of nucleic acid-templated transcription (GO:1903508)	1615	21	8.96	+	2.34	0.000313	0.0347
positive regulation of transcription, DNA-templated (GO:0045893)	1615	21	8.96	+	2.34	0.000313	0.0345
positive regulation of biosynthetic process (GO:0009891)	2004	26	11.11	+	2.34	4.5e-05	0.00623
positive regulation of RNA biosynthetic process (GO:1902680)	1621	21	8.99	+	2.34	0.000322	0.035
cellular component assembly (GO:0022607)	2245	29	12.45	+	2.33	1.46e-05	0.00232
regulation of nucleobase-containing compound metabolic process (GO:0019219)	3878	50	21.51	+	2.32	1.57e-09	6.49e-07
regulation of cellular protein metabolic process (GO:0032268)	2391	30	13.26	+	2.26	1.6e-05	0.00253
organelle organization (GO:0006996)	3284	41	18.21	+	2.25	2.86e-07	6.09e-05
regulation of gene expression (GO:0010468)	4726	59	26.21	+	2.25	5.92e-11	4.06e-08
positive regulation of cellular metabolic process (GO:0031325)	3305	41	18.33	+	2.24	3.24e-07	6.73e-05
cellular protein metabolic process (GO:0044267)	3065	38	17	+	2.24	1.14e-06	0.000225
positive regulation of nitrogen compound metabolic process (GO:0051173)	3072	38	17.04	+	2.23	1.19e-06	0.000229
regulation of macromolecule biosynthetic process (GO:0010556)	3722	45	20.64	+	2.18	1.54e-07	3.48e-05
regulation of cellular biosynthetic process (GO:0031326)	3905	47	21.66	+	2.17	7.04e-08	1.66e-05
cellular macromolecule metabolic process (GO:0044260)	3885	46	21.55	+	2.13	1.57e-07	3.48e-05
regulation of biosynthetic process (GO:0009889)	3988	47	22.12	+	2.12	1.84e-07	4.02e-05
regulation of protein metabolic process (GO:0051246)	2570	30	14.25	+	2.1	9.35e-05	0.0116
macromolecule metabolic process (GO:0043170)	5629	65	31.22	+	2.08	9.93e-11	6.26e-08
positive regulation of metabolic process (GO:0009893)	3822	44	21.2	+	2.08	8.87e-07	0.000177
positive regulation of macromolecule metabolic process (GO:0010604)	3476	40	19.28	+	2.07	4.36e-06	0.000782
regulation of cellular metabolic process (GO:0031323)	5852	67	32.46	+	2.06	4.69e-11	3.36e-08
regulation of nitrogen compound metabolic process (GO:0051171)	5522	63	30.63	+	2.06	3.96e-10	2.08e-07
negative regulation of cellular process (GO:0048523)	4978	56	27.61	+	2.03	2.42e-08	6.35e-06
regulation of primary metabolic process (GO:0080090)	5706	64	31.65	+	2.02	5.77e-10	2.75e-07
regulation of macromolecule metabolic process (GO:0060255)	6092	66	33.79	+	1.95	1.34e-09	5.87e-07
negative regulation of biological process (GO:0048519)	5446	59	30.2	+	1.95	2.09e-08	5.68e-06
cellular metabolic process (GO:0044237)	6666	72	36.97	+	1.95	7.02e-11	4.61e-08
nitrogen compound metabolic process (GO:0006807)	6113	65	33.9	+	1.92	5.48e-09	1.88e-06
regulation of metabolic process (GO:0019222)	6608	70	36.65	+	1.91	5.1e-10	2.51e-07
regulation of transcription, DNA-templated (GO:0006355)	3260	34	18.08	+	1.88	0.000185	0.0221
regulation of nucleic acid-templated transcription (GO:1903506)	3264	34	18.1	+	1.88	0.000188	0.0223
regulation of RNA biosynthetic process (GO:2001141)	3272	34	18.15	+	1.87	0.000284	0.0323
protein metabolic process (GO:0019538)	3668	38	20.34	+	1.87	7.89e-05	0.01
primary metabolic process (GO:0044238)	6682	68	37.06	+	1.83	8.23e-09	2.54e-06
metabolic process (GO:0008152)	7800	76	43.26	+	1.76	2.9e-09	1.06e-06
organic substance metabolic process (GO:0071704)	7380	71	40.93	+	1.73	3.75e-08	9.25e-06
positive regulation of cellular process (GO:0048522)	5982	56	33.18	+	1.69	1.38e-05	0.00221
cellular component organization or biogenesis (GO:0071840)	5572	52	30.9	+	1.68	3.74e-05	0.00531
cellular component organization (GO:0016043)	5378	48	29.83	+	1.61	0.000292	0.0329
positive regulation of biological process (GO:0048518)	6522	58	36.17	+	1.6	3.78e-05	0.00532
regulation of cellular process (GO:0050794)	11723	89	65.02	+	1.37	1.04e-05	0.00179
regulation of biological process (GO:0050789)	12262	92	68.01	+	1.35	9.06e-06	0.00157
biological regulation (GO:0065007)	12879	94	71.43	+	1.32	2.72e-05	0.00396
cellular process (GO:0009987)	15373	112	85.26	+	1.31	7.02e-09	2.35e-06

## Sheet: Eup.Nup.Pdw
genes	normal	PDAC	Spl_Meso
mt-Atp6	26.7215	15.8372	32.2111
mt-Nd1	5.65556	4.72389	16.8657
Rpl13a	4.25868	3.14073	13.6372
mt-Cytb	14.0567	8.81803	13.5993
Rps6	3.29447	2.61019	12.7067
Rpl3	3.77038	2.95944	11.358
Rpl7	4.34444	3.4576	9.16108
Rpl4	2.09568	1.58899	8.70682
Rps15	3.67257	2.86501	7.1353
mt-Nd4	6.99965	4.49096	7.0829
Oaz1	1.87775	1.35849	5.27414
Eef1g	1.11552	0.748882	5.14608
Rpl5	2.47413	1.70716	4.08627
Tuba1a	1.54252	0.718245	4.00792
Gnas	3.10843	2.50214	3.56327
Eef1b2	2.46102	2.0072	3.45897
Slc25a4	1.02091	0.716787	3.57068
Calm1	1.41354	0.830091	3.10379
Aldoa	0.809709	0.558938	3.20118
Serpinh1	3.09284	1.57781	2.7326
Pebp1	0.653083	0.439992	2.5604
Atp5f1	0.594259	0.416261	1.9476
Ccnd2	0.421332	0.245867	2.2556
Calr	2.02162	1.03929	1.60826
Pdia6	1.18356	0.406536	1.60286
Bsg	1.24628	0.846139	1.49924
Tsc22d1	0.537916	0.308014	1.34895
Ndufa13	1.14741	0.893989	1.27127
Edf1	0.62438	0.420249	1.14591
Tecr	0.4146	0.273488	1.15602
Uqcc2	0.738129	0.430266	1.10952
Ddah2	0.751949	0.329313	1.00084
Stub1	0.424876	0.236238	0.986184
Clic1	0.790574	0.478214	1.01179
Ostc	0.641035	0.422972	0.907329
Ppdpf	0.319986	0.169228	0.889469
Gnb2	0.779589	0.53122	0.893345
Ssr2	0.541106	0.312974	0.819545
Anapc5	0.405032	0.250049	0.82797
Cnpy2	0.5691	0.346722	0.799326
Maged2	0.422395	0.151916	0.962932
Arhgdia	0.611269	0.423069	0.822409
Tmed9	0.779943	0.433087	0.794777
Ppa1	0.19348	0.0630228	0.793766
Eif3c	0.489015	0.339428	0.792586
Igfbp5	3.12615	0.377748	1.05577
Prdx4	0.492558	0.314725	0.773041
Bag1	0.445429	0.267263	0.743387
Ndn	0.537562	0.226318	0.803875
Ubxn1	0.445074	0.310251	0.687447
Coa3	0.363572	0.188485	0.647852
Eif4h	0.349752	0.210562	0.659646
Basp1	0.45606	0.221358	0.692671
Ccnd3	0.351169	0.20638	0.6369
Ppp1r14b	0.896173	0.321046	0.590564
Atp2b1	0.491495	0.330286	0.624768
Eif4g1	0.412473	0.265124	0.525864
Tubb2b	0.137491	0.0496985	0.524347
Grpel1	0.264352	0.146664	0.436394
Smc1a	0.381999	0.20852	0.474979
Sra1	0.323884	0.182163	0.41112
Osr1	0.434798	0.168936	0.566807
Dbn1	0.459603	0.177592	0.411963
Tgfb2	0.319277	0.187901	0.425611
Tmem158	0.208363	0.0761525	0.415333
Bmp4	0.462438	0.0935616	0.331592
Ppp1r14a	0.111977	0.0093367	0.274642

## Sheet: GO_Analysis_Eup.Nup.Pdw_NIH
Analysis Type:	PANTHER Overrepresentation Test (Released 20220712)
Annotation Version and Release Date:	GO Ontology database DOI: 10.5281/zenodo.6399963 Released 2022-03-22
Analyzed List:	upload_1 (Mus musculus)
Reference List:	Mus musculus (all genes in database)
Test Type:	FISHER
Correction:	FDR
GO biological process complete	Mus musculus - REFLIST (21997)	upload_1 (68)	upload_1 (expected)	upload_1 (over/under)	upload_1 (fold Enrichment)	upload_1 (raw P-value)	upload_1 (FDR)
anterior/posterior pattern specification involved in kidney development (GO:0072098)	2	2	0.01	+	> 100	5.59e-05	0.0232
intermediate mesoderm development (GO:0048389)	2	2	0.01	+	> 100	5.59e-05	0.0226
pattern specification involved in mesonephros development (GO:0061227)	2	2	0.01	+	> 100	5.59e-05	0.022
ureter urothelium development (GO:0072190)	3	2	0.01	+	> 100	9.3e-05	0.0326
negative regulation of kidney development (GO:0090185)	4	2	0.01	+	> 100	0.000139	0.0431
regulation of cardiocyte differentiation (GO:1905207)	31	3	0.1	+	31.31	0.000156	0.0465
proton motive force-driven mitochondrial ATP synthesis (GO:0042776)	62	5	0.19	+	26.09	1.99e-06	0.0015
proton motive force-driven ATP synthesis (GO:0015986)	67	5	0.21	+	24.14	2.85e-06	0.00188
ATP biosynthetic process (GO:0006754)	83	6	0.26	+	23.38	3.25e-07	0.000427
cytoplasmic translation (GO:0002181)	111	8	0.34	+	23.31	3.18e-09	1e-05
purine ribonucleoside triphosphate biosynthetic process (GO:0009206)	94	6	0.29	+	20.65	6.49e-07	0.000731
purine nucleoside triphosphate biosynthetic process (GO:0009145)	95	6	0.29	+	20.43	6.89e-07	0.000724
ribonucleoside triphosphate biosynthetic process (GO:0009201)	99	6	0.31	+	19.61	8.66e-07	0.000854
nucleoside triphosphate biosynthetic process (GO:0009142)	110	6	0.34	+	17.64	1.56e-06	0.00144
oxidative phosphorylation (GO:0006119)	111	6	0.34	+	17.49	1.64e-06	0.00143
purine ribonucleoside triphosphate metabolic process (GO:0009205)	113	6	0.35	+	17.18	1.81e-06	0.0015
ribonucleoside triphosphate metabolic process (GO:0009199)	118	6	0.36	+	16.45	2.3e-06	0.00165
purine nucleoside triphosphate metabolic process (GO:0009144)	121	6	0.37	+	16.04	2.64e-06	0.00181
nucleoside triphosphate metabolic process (GO:0009141)	142	6	0.44	+	13.67	6.39e-06	0.00388
aerobic respiration (GO:0009060)	150	6	0.46	+	12.94	8.65e-06	0.00487
purine ribonucleotide biosynthetic process (GO:0009152)	171	6	0.53	+	11.35	1.77e-05	0.00874
ATP metabolic process (GO:0046034)	205	7	0.63	+	11.05	4.04e-06	0.00255
translation (GO:0006412)	352	12	1.09	+	11.03	1.08e-09	5.66e-06
purine nucleotide biosynthetic process (GO:0006164)	180	6	0.56	+	10.78	2.35e-05	0.0112
cellular respiration (GO:0045333)	181	6	0.56	+	10.72	2.42e-05	0.0112
ribonucleotide biosynthetic process (GO:0009260)	183	6	0.57	+	10.61	2.57e-05	0.0116
peptide biosynthetic process (GO:0043043)	373	12	1.15	+	10.41	2.03e-09	8e-06
purine-containing compound biosynthetic process (GO:0072522)	187	6	0.58	+	10.38	2.89e-05	0.0127
ribose phosphate biosynthetic process (GO:0046390)	192	6	0.59	+	10.11	3.34e-05	0.0142
energy derivation by oxidation of organic compounds (GO:0015980)	241	7	0.75	+	9.4	1.13e-05	0.00573
nucleotide biosynthetic process (GO:0009165)	227	6	0.7	+	8.55	8.24e-05	0.0302
nucleoside phosphate biosynthetic process (GO:1901293)	233	6	0.72	+	8.33	9.47e-05	0.0325
amide biosynthetic process (GO:0043604)	474	12	1.47	+	8.19	2.71e-08	5.34e-05
peptide metabolic process (GO:0006518)	517	13	1.6	+	8.13	7.18e-09	1.89e-05
generation of precursor metabolites and energy (GO:0006091)	328	8	1.01	+	7.89	8.88e-06	0.00467
regulation of muscle system process (GO:0090257)	259	6	0.8	+	7.49	0.000166	0.0477
positive regulation of cell cycle (GO:0045787)	358	7	1.11	+	6.33	0.00013	0.0411
regulation of translation (GO:0006417)	366	7	1.13	+	6.19	0.000149	0.0452
cellular macromolecule biosynthetic process (GO:0034645)	703	13	2.17	+	5.98	2.4e-07	0.000345
organonitrogen compound biosynthetic process (GO:1901566)	1193	22	3.69	+	5.97	5.8e-12	9.15e-08
post-transcriptional regulation of gene expression (GO:0010608)	462	8	1.43	+	5.6	9.63e-05	0.0316
cellular amide metabolic process (GO:0043603)	759	13	2.35	+	5.54	5.65e-07	0.000685
cellular nitrogen compound biosynthetic process (GO:0044271)	1216	20	3.76	+	5.32	4.95e-10	3.91e-06
regulation of mitotic cell cycle (GO:0007346)	503	8	1.55	+	5.14	0.000171	0.0482
regulation of growth (GO:0040008)	717	10	2.22	+	4.51	7.33e-05	0.0275
macromolecule biosynthetic process (GO:0009059)	1136	14	3.51	+	3.99	8.85e-06	0.00481
regulation of cell cycle (GO:0051726)	1061	12	3.28	+	3.66	9.62e-05	0.0323
biosynthetic process (GO:0009058)	2149	24	6.64	+	3.61	1.25e-08	2.81e-05
organic substance biosynthetic process (GO:1901576)	2083	23	6.44	+	3.57	3.49e-08	6.11e-05
cellular biosynthetic process (GO:0044249)	1998	22	6.18	+	3.56	8.11e-08	0.000128
regulation of cell differentiation (GO:0045595)	1675	15	5.18	+	2.9	0.000158	0.0461
regulation of cellular protein metabolic process (GO:0032268)	2391	19	7.39	+	2.57	8.5e-05	0.0304
cellular nitrogen compound metabolic process (GO:0034641)	3051	24	9.43	+	2.54	7.83e-06	0.00457
regulation of protein metabolic process (GO:0051246)	2570	20	7.94	+	2.52	6.96e-05	0.0268
organonitrogen compound metabolic process (GO:1901564)	4642	32	14.35	+	2.23	1.84e-06	0.00145
nitrogen compound metabolic process (GO:0006807)	6113	34	18.9	+	1.8	0.000113	0.0364
