# Supplementary material for: The splanchnic mesenchyme is the tissue of origin for pancreatic fibroblasts during homeostasis and tumorigenesis
Source: Nat Commun. 2023 Jan 3;14:1. doi: 10.1038/s41467-022-34464-6 (PMC9810714; doi:10.1038/s41467-022-34464-6)
Supplement: Supplementary file 7 — Supplementary Data 4 [file 41467_2022_34464_MOESM7_ESM.xlsx]

## Sheet: Eup.Ndw.Pup
genes	normal	PDAC	Spl_Meso
EEF1G	0	3.31587	9.07751
GNG5	0.12766	1.49406	6.25274
OAZ1	0.595745	3.17765	9.32772
FAU	1.3617	9.04428	12.7144
HMGN1	0.489362	0.901188	13.7889
NACA	1.06383	7.7041	10.1493
SUMO2	0.531915	3.49892	8.52216
PPIA	1.25532	5.79968	26.4254
ERH	0.255319	1.14309	7.33008
UBB	0.297872	8.19708	15.0133
YBX1	0.531915	3.01458	13.4671
CHCHD2	0.723404	2.27538	8.84768
MDK	0	5.17603	14.4741
NPM1	0.638298	4.22246	19.4672
FTL	4.38298	46.7689	24.5771
MARCKSL1	0.191489	1.70842	8.09773
MIF	0.319149	7.06641	16.4295
RAN	0.510638	1.31803	10.8291
RANBP1	0.170213	0.576674	8.85644
YWHAE	0.510638	0.939525	6.615
EIF5A	0.531915	1.07991	9.17035
PRDX1	0.617021	2.90335	8.99832
DYNLL1	0.446809	4.22084	8.99798
CDK4	0.297872	0.801836	6.12131
PRDX2	0.255319	0.977862	5.77473
COX4I1	0.574468	2.61285	6.44886
HNRNPA1	1.19149	4.2068	9.63926
PTMA	3.21277	15.6906	35.7939
TUBB	0.808511	4.15767	15.214
HSP90AB1	1.89362	11.0086	18.2679
BTF3	0.531915	4.59341	6.11559
YWHAQ	0.170213	1.63229	4.87144
PFN1	0.957447	5.40443	8.92553
HMGB1	1.29787	3.47732	12.9887
NDUFA4	0.297872	2.15929	5.20168
HINT1	0.489362	1.99028	5.13783
SNRPG	0.340426	0.7446	4.83488
SNRPB	0.212766	0.492981	4.13243
PSMB6	0.148936	0.673326	3.91744
NME1	0.12766	0.356911	4.88981
COX8A	0.340426	1.24784	4.40489
COX7C	0.404255	2.71652	4.72991
SNRPE	0.234043	0.483801	4.23083
SUMO1	0.148936	0.86987	3.75215
SUB1	0.617021	1.54482	5.58534
PKM	0.702128	2.76458	10.861
FKBP3	0	0.420626	3.90531
STMN1	0	0.691145	7.80792
RBX1	0.191489	0.87311	3.72148
EEF1B2	0.893617	3.10961	6.00876
SWI5	0	0.311015	2.92249
EIF1	1.89362	12.919	8.79073
HSPE1	0.553191	4.53834	6.62561
CFL1	1.14894	4.61825	6.87515
UBE2S	0	0.456263	4.78854
TMA7	0.638298	2.4973	4.8861
TUBA1B	1.53191	4.15227	11.7265
HSPA8	1.34043	16.4838	10.893
COX5A	0.170213	0.679266	3.66268
COX7A2	0.255319	1.28456	3.57725
UQCRH	0.297872	1.50648	3.89806
SEC61G	0.404255	2.35475	4.09318
SNRPD1	0.170213	0.430886	3.44987
PPP1CA	0.148936	0.37743	3.20708
COX6B1	0.361702	1.83153	3.70244
GAPDH	1.25532	15.2797	7.8984
HMGB2	0.12766	0.401188	7.03286
HMGN2	0.404255	2.45248	4.66723
CALM2	0.702128	4.59395	5.64229
MRFAP1	0.382979	0.887689	3.90901
LSM4	0	0.25108	2.58214
ALDOA	0.106383	3.14201	5.32165
TUBA1A	0.276596	4.93413	6.69368
SRSF3	0.723404	1.19114	5.68037
SNRPF	0.0851064	0.600972	2.84128
PRMT1	0.234043	0.475162	3.96967
PSMA7	0.531915	1.44762	4.75754
NEDD8	0.276596	1.26134	3.06622
PHB2	0	0.818575	2.50531
CBX1	0	0.389849	2.57591
EEF1A1	7.7234	69.3369	22.6499
SNRPD2	0.382979	1.71382	3.21415
EIF3H	0.276596	1.25648	3.14558
HNRNPF	0.319149	0.639849	3.35451
FKBP4	0.106383	0.453024	2.99023
GPX4	0.468085	2.81371	3.50177
CNBP	0.531915	1.39633	4.34322
PSMB2	0.212766	0.640389	2.68526
EIF3K	0.297872	1.33099	3.02645
ACTG1	4.14894	16.5756	17.8032
PGAM1	0.340426	1.33585	3.89351
EIF3F	0.510638	1.14795	3.57826
COX6C	0.595745	2.527	3.63033
UQCRB	0.531915	2.31102	3.62157
PDAP1	0.276596	0.596112	2.89958
TXN	0.319149	2.57883	3.06824
MEST	0	0.347732	4.99562
TMSB10	2.85106	38.2376	9.67548
VDAC3	0	0.383909	1.87936
UQCC2	0	0.385529	1.90783
UQCR11	0.212766	1.804	2.4278
PSMB3	0.148936	0.760799	2.35265
NDUFA2	0.191489	0.490821	2.3936
DNAJA1	0.425532	5.60745	3.43505
SLC25A5	0.468085	1.47354	4.04516
COX7A2L	0	1.00378	2.1257
PARK7	0.425532	1.54698	2.92586
CYCS	0.361702	1.01026	3.1658
SARNP	0	0.336933	1.71997
NDUFA12	0.212766	1.3067	2.35788
PDCD5	0.170213	0.657127	2.24381
LSM2	0	0.543197	1.90362
GABARAP	0	4.24136	1.97843
NOP10	0.191489	0.942225	2.47262
PSMB1	0.510638	1.17927	3.01432
LDHA	1.19149	3.42279	10.6957
PSMB5	0.12766	0.795896	2.046
TPT1	4.61702	26.3553	10.3257
DBI	0.319149	1.04806	2.89469
CALM1	1.08511	3.27538	5.26049
FSCN1	0	1.25378	1.85274
PHF5A	0	0.207883	1.60758
C19orf53	0.297872	1.08531	2.33749
RNF7	0.212766	0.886069	2.19579
UQCR10	0.276596	1.2311	2.37624
PIN1	0	0.359611	1.61584
SERF2	1.51064	11.3623	5.53597
COX5B	0.595745	1.48164	2.95872
AKR1A1	0.170213	0.736501	2.18585
TOMM22	0	0.395248	1.66352
CACYBP	0	1.35313	1.84195
PTOV1	0.319149	0.773218	2.4524
TCEAL8	0.234043	0.922246	2.41466
TIMM13	0.148936	0.49568	1.88677
THOC7	0	0.50054	1.54002
PFDN5	0.553191	4.39687	2.90733
NDUFB5	0.12766	0.518359	1.84027
POMP	0.425532	1.06479	2.47818
MORF4L1	0.829787	2.51296	3.73901
DPY30	0	0.37851	1.46571
NDUFB11	0	1.64957	1.50463
PSMA6	0.170213	0.536177	1.93513
NDUFAB1	0.297872	0.840173	2.1289
RALY	0.212766	0.484881	1.99511
TBCA	0.446809	1.2446	2.56175
EIF3E	0.468085	1.66793	2.94103
COX7B	0.361702	1.58315	2.37001
PAIP2	0.191489	0.457343	1.9658
LSM3	0.106383	0.484881	1.80994
SNRPD3	0.255319	0.608531	2.19225
PSMA4	0.255319	0.536717	2.24297
BCAS2	0.12766	0.612311	1.71525
TCP1	0.319149	0.715443	2.42123
PFDN2	0.12766	0.635529	1.71929
UBE2E3	0.106383	0.712203	1.81483
PGLS	0	0.757019	1.37894
CSRP2	0	0.826674	2.37102
YWHAH	0.170213	0.946004	1.89419
MDH2	0.234043	0.603672	2.0615
COX6A1	0.404255	2.10475	2.48981
HSP90AA1	2.14894	26.9503	7.65864
TSEN34	0	0.342873	1.3294
NDUFB9	0.276596	0.729482	1.95518
CHCHD1	0	0.233261	1.26403
NHP2	0.191489	0.513499	1.97068
PPP1CC	0.297872	0.86933	2.14507
DEK	0.361702	0.807775	2.44111
MAGOH	0	0.37689	1.31323
CDC42	0.425532	0.808855	2.29436
CLTA	0.234043	1.10691	1.81702
FKBP1A	0.893617	1.37689	3.4866
ESD	0	0.835313	1.21061
SUMO3	0.212766	0.940605	1.77961
UQCRQ	0.361702	1.89255	2.12081
DUT	0.319149	1.0459	2.44499
DNAJC8	0.234043	0.515659	1.82999
SF3B5	0.170213	0.671166	1.66201
SLBP	0	0.345032	1.45712
CKS2	0	0.598272	2.27245
SIVA1	0.255319	0.668467	1.96698
NDUFC1	0.234043	0.914687	1.76731
VDAC2	0.212766	0.778618	1.72923
EIF3I	0.255319	0.708423	1.80253
ILF2	0.12766	0.704104	1.60775
PCBP1	0.659574	1.91523	2.78315
LSM5	0.148936	0.477322	1.56849
CDKN1C	0.212766	0.723002	4.34052
POLR2J3	0	0.220842	1.14642
UBE2D2	0.234043	0.729482	1.64768
MFAP2	0	6.09449	1.63757
COA3	0	0.435745	1.14103
SPCS2	0.212766	0.836393	1.66133
CDC26	0.12766	0.437365	1.44263
ABRACL	0	0.321274	1.34979
ARF5	0.191489	1.32829	1.71457
POLR1D	0.191489	0.658747	1.54928
ANAPC13	0	0.403348	1.10733
MARCKS	0.425532	1.84287	2.34945
TPI1	0.723404	3.74082	3.38854
MDH1	0.212766	0.483801	1.70531
EEF1D	0.914894	4.21058	2.94558
MTCH2	0	0.25162	1.08778
POLR2F	0.234043	0.555076	1.59983
BSG	0.574468	1.63769	2.51373
EIF5	0.829787	1.80994	2.85358
HSPD1	0.914894	4.15389	4.4123
METTL9	0.170213	0.62689	1.38568
TXN2	0	0.356911	1.01297
NUDC	0.276596	0.551296	1.67211
NDUFA13	0.510638	0.812635	2.15889
BAX	0.0851064	0.714903	1.2337
GTF2H5	0.148936	0.508639	1.2829
FAM162A	0.170213	0.714903	1.62342
SF3B4	0	0.259719	0.995451
CCT4	0.489362	0.902808	2.45442
DDAH2	0.255319	0.87419	1.71019
UBL5	0.382979	1.84827	1.78804
MLF2	0.276596	0.718683	1.60927
SF3B6	0.212766	1.0243	1.40051
PDIA6	0.510638	1.31533	2.62898
GDI2	0.340426	1.14741	1.9326
ELOF1	0	0.24514	0.943555
SNRPB2	0.234043	0.530778	1.47885
NDUFB6	0.148936	0.716523	1.25796
COPS4	0	0.207883	0.969166
PBDC1	0	0.300756	0.996293
SOX4	0.191489	2.58315	2.0952
EDF1	0.489362	1.94006	1.96243
POLR2G	0	0.426026	0.94743
SMS	0	0.709503	1.10211
ENY2	0.382979	0.883909	1.73429
BASP1	0	1.5378	1.17237
NDUFV2	0.148936	0.604752	1.29082
DYNLRB1	0.297872	0.938445	1.61618
EEF2	1.97872	5.35637	4.96546
MAGED1	0.234043	1.72678	1.70548
RNF187	0.106383	0.482181	1.20202
MORF4L2	0.680851	1.75324	2.40303
PSMA1	0.446809	0.824514	1.84549
ARF1	0.531915	1.88607	2.01196
UBXN1	0.12766	0.413067	1.20185
UBE2E1	0	0.410907	0.954507
TSC22D1	0.382979	2.52268	2.23201
NDUFA6	0.106383	0.582073	1.1781
BRK1	0.148936	1.58207	1.23606
PPID	0	0.227322	0.982982
TOMM5	0.170213	0.828294	1.3353
SUPT4H1	0	0.368251	0.904297
ATP6V1G1	0.425532	1.20086	1.79393
PCNA	0	0.214363	1.14457
TMEM256	0.148936	0.528078	1.26083
EIF3G	0.297872	0.806695	1.55771
ZNF706	0.489362	1.00216	1.88071
CLNS1A	0.12766	0.386609	1.19191
TBCB	0.148936	0.706803	1.20893
POLR2I	0	0.511879	0.880876
POLR2K	0.106383	0.474622	1.09924
PPP1R11	0	0.306695	0.847683
MANF	0.106383	0.61987	1.40758
ARL3	0	0.410907	0.86925
MAP1LC3B	0.148936	1.47192	1.21129
TXNDC9	0	0.212203	0.899579
PFDN4	0	0.424406	0.874979
CSNK2B	0	0.813715	0.854591
KRTCAP2	0.297872	1.79374	1.54591
EIF6	0.12766	0.430346	1.15063
ZCRB1	0.0851064	0.435205	1.09217
ID3	0.702128	19.7905	3.79596
BANF1	0.212766	1.03888	1.29671
ATOX1	0.12766	1.28672	1.15484
NDUFB7	0.468085	0.935745	1.78736
HSBP1	0.212766	1.22732	1.32384
GNB2	0.319149	1.08963	1.53799
VDAC1	0.340426	0.638229	1.58568
BUD31	0.12766	0.521058	1.10008
RBM3	1.51064	2.09125	3.52384
PSMC3	0.191489	0.439525	1.25055
POLR2E	0.234043	0.570194	1.31643
ID2	0.446809	1.43898	2.69806
RBM8A	0.212766	0.660907	1.01735
EIF3L	0.12766	0.803456	1.16832
EMC8	0	0.196004	0.820051
GSTM3	0	0.471922	0.911205
SVBP	0	0.301296	0.822578
ENO1	0.765957	1.51026	2.99444
NDUFS7	0.170213	0.455724	1.10244
PSENEN	0	0.364471	0.778433
TRAPPC1	0	0.561015	0.796125
ANAPC11	0.234043	1.30508	1.27498
ATXN10	0.106383	0.401728	1.15249
UBE2B	0.276596	0.99676	1.37557
PTP4A1	0	1.08639	0.787195
IGF2	0	0.478402	1.36142
SERPINH1	1.6383	9.63445	4.54406
OSTC	0.382979	2.66901	1.56243
SEC11A	0.212766	1.54968	1.2278
NDUFA5	0.234043	0.610151	1.24111
TMED2	0.404255	1.85313	1.59596
PRELID1	0.553191	0.848272	1.85543
PPDPF	0.340426	4.72894	1.52805
TIMM17B	0	0.346652	0.737658
DRG1	0	0.229482	0.767818
STRAP	0.234043	0.568575	1.22999
TUBB2B	0	0.50486	0.897557
IER3IP1	0.191489	0.657127	1.11053
SRA1	0	0.229482	0.734962
NDUFS4	0.148936	0.542657	1.01348
DAD1	0.361702	1.97894	1.47717
PIN4	0	0.535637	0.710531
ST13	0.382979	1.28888	1.52738
NPC2	0.425532	1.68359	1.66571
RWDD1	0.297872	1.19222	1.29031
CLIC1	0.382979	1.58855	1.70868
MTCH1	0.404255	1.02106	1.55484
BNIP3L	0.319149	1.04644	1.41264
PDCD6	0	0.653888	0.700253
SPCS1	0.404255	1.03672	1.45358
NME2	0	4.66415	0.714743
RSL1D1	0.361702	0.75	1.5139
LAGE3	0	0.510259	0.694861
C4orf48	0.106383	0.940605	1.01567
PEBP1	1.04255	2.03672	2.15973
DGCR6L	0	0.5027	0.683572
NAPA	0	0.521598	0.677001
BOLA3	0	0.207883	0.68829
NSA2	0.234043	0.832073	1.09587
MAGED2	0.106383	1.37095	1.54372
DBN1	0	0.385529	0.729402
ARL6IP1	0.276596	0.664687	2.3631
GLO1	0.106383	0.431965	0.899242
CALM3	0.297872	0.688445	1.26925
STIP1	0.148936	0.396328	1.03252
CNN3	0.829787	3.39633	2.3786
NXT1	0	0.401728	0.675821
FOXF1	0	0.284557	1.29082
GPS1	0	0.221382	0.676158
PTN	0.361702	0.666847	2.93024
IMPDH2	0.361702	0.720842	1.40826
SNRPN	0	0.36987	0.748947
SRP9	0.340426	0.916847	1.29503
ROMO1	0.234043	1.0432	1.10059
PRDX4	0.297872	2.63769	1.33378
BRI3	0.446809	0.802916	1.51693
PPA1	0.319149	0.683045	1.36748
CHMP5	0	0.605292	0.657624
ARF4	0.510638	3.99298	1.60994
CAPZB	0.404255	2.06641	1.46537
RPA2	0	0.2473	0.723673
ARL2BP	0.12766	0.800756	0.918281
AURKAIP1	0.170213	0.471382	0.952485
COMMD1	0.12766	0.439525	0.887616
MEA1	0	0.475702	0.626116
SMARCB1	0.12766	0.450324	0.919629
PCBP2	1	1.64093	2.37035
NDN	0.191489	0.605832	1.32772
TAX1BP3	0	0.960583	0.687447
NSMCE1	0	0.267279	0.622072
TMEM126A	0	0.240281	0.622409
RALA	0.212766	0.535097	1.00421
HIGD2A	0.106383	0.837473	0.871778
NDUFB10	0.276596	0.768898	1.13294
TMED9	0.361702	1.12203	1.36209
PTGES3	0.361702	1.69978	1.30211
CHIC2	0	0.344492	0.634204
NMRAL1	0	0.199784	0.692502
LSM1	0	0.272138	0.613311
LRRC59	0.234043	0.539957	1.12772
PSMD8	0.319149	0.757019	1.21382
USE1	0	0.201404	0.624263
ARPC1A	0.148936	0.36879	0.899747
WBP1	0	0.233801	0.626453
NDUFS5	0.574468	2.35529	1.58602
BAMBI	0	0.407667	1.34052
NDUFA9	0	0.192225	0.62342
SSNA1	0.106383	0.346112	0.800337
WDR83OS	0	1.62689	0.587026
NDUFB4	0.234043	1.20734	1.02409
AP1S1	0	0.236501	0.576917
FIS1	0.361702	0.931425	1.24465
MED8	0	0.339093	0.572199
POLDIP2	0	0.198164	0.578096
TXNL1	0.404255	0.681425	1.33277
TM2D2	0	0.314255	0.580286
DDOST	0.12766	0.74622	0.839427
SLC25A11	0	0.232181	0.571862
CHCHD3	0	0.235421	0.567987
DSTN	0.680851	2.65065	2.15973
LAMTOR1	0.12766	0.75324	0.792081
OST4	0.276596	4.00324	1.11626
ELP5	0	0.266199	0.551306
COPZ1	0.148936	0.685745	0.85695
MED21	0	0.193844	0.562426
TXNDC12	0	0.305076	0.584499
DIABLO	0	0.194924	0.558214
PFN2	0	0.845572	0.577928
CFAP20	0	0.219762	0.550463
BEX4	0	0.355292	0.607582
AHSA1	0.255319	0.49784	1.01196
DDT	0.106383	0.358531	1.01179
EIF4E2	0.170213	0.49838	0.851053
ATP6V1F	0.234043	0.781317	0.970177
CALR	1.06383	3.12527	2.64566
NDUFB3	0.148936	0.454104	0.818366
SLC16A3	0	0.455184	0.763437
MMADHC	0	0.477322	0.523505
GPI	0.276596	0.542657	1.15484
PGRMC1	0.234043	1.25594	1.02527
SEC13	0.148936	1.08639	0.838416
CHMP4B	0	0.541037	0.522999
PJA1	0	0.25108	0.548273
TMX1	0	0.25108	0.536816
CCDC124	0.170213	0.510799	0.83016
TMED1	0	0.319114	0.528391
NDUFA3	0.255319	0.549676	0.971019
CRABP2	0	1.03672	0.851222
LAMTOR2	0.12766	0.406587	0.746083
FKBP2	0	0.736501	0.521314
ARPC2	0.787234	2.01188	1.90093
EIF1B	0.276596	0.829914	1.00371
TRMT112	0.340426	1.56803	1.10851
NDUFB2	0.319149	1.29698	1.07447
ERI3	0	0.382289	0.51727
TMEM258	0.382979	2.14579	1.17742
ERP29	0.12766	0.719222	0.765628
GTF2A2	0.319149	0.640389	1.07515
C18orf32	0.106383	0.568575	0.69048
CYB5A	0.276596	1.2959	0.967818
SEC61B	0.702128	2.48974	1.4642
TMEM183A	0	0.25162	0.486099
CAPZA2	0.340426	0.639309	1.08391
TUBB4B	0.531915	2.29644	1.62763
DNAJB6	0.361702	1.13121	1.12873
FKBP8	0.255319	0.761339	0.916933
NME4	0.148936	0.947624	0.765628
PNKD	0.12766	0.412527	0.699916
DCTN3	0.191489	0.591253	0.83016
SMIM10	0	0.24514	0.492502
SMIM10L1	0	0.208963	0.492502
SDHD	0.234043	0.62635	0.877338
NREP	0	1.30616	0.558551
TRAPPC2L	0	0.430346	0.471441
PELI1	0	0.196004	0.48492
NDUFS8	0.106383	0.644168	0.658804
GADD45GIP1	0.234043	0.539417	0.807919
EMC4	0	0.735961	0.470598
JAGN1	0	0.211663	0.45358
RBM22	0	0.228402	0.464364
NELFE	0	0.288877	0.463521
CNIH4	0.106383	0.570194	0.688121
GYG1	0	0.225702	0.959225
NFYC	0	0.190065	0.455097
MTX1	0	0.216523	0.456445
CISD1	0.106383	0.507559	0.656613
AKR7A2	0	0.639849	0.46032
SNX6	0.276596	0.641469	0.981466
XIST	0	0.614471	2.44954
PIGP	0	0.327214	0.46032
PPIE	0	0.203024	0.445493
COPS8	0.361702	0.724622	0.926537
UPF3B	0	0.207883	0.463184
TMEM242	0	0.192225	0.451727
COX14	0.106383	0.418467	0.661668
SMCO4	0	0.853132	0.499747
TMED10	0.553191	1.26242	1.36681
BET1	0	0.279698	0.454086
NDUFV1	0.106383	0.488121	0.630834
TRIM59	0	0.241901	0.47481
IMP4	0	0.216523	0.433867
MIEN1	0	0.2554	0.438079
SDC1	0	2.28888	0.475484
PDZD11	0	0.469762	0.440607
MAP1LC3A	0.170213	0.832073	0.73968
AP2M1	0.404255	1.11231	1.0802
C14orf119	0.12766	0.357991	0.655265
LSM12	0	0.197084	0.4369
FUNDC2	0.255319	0.87203	0.88711
RAB24	0	0.317495	0.427464
RCN2	0.319149	0.789417	1.00775
CETN2	0	0.397408	0.431003
RANGRF	0	0.190065	0.440775
TOMM7	0.765957	2.44114	1.5476
RAB11B	0.340426	0.607991	0.978265
PKIG	0.297872	0.656048	0.935131
RNF5	0	0.270518	0.434878
SKA2	0	0.219222	0.417523
SSR2	0.595745	2.31641	1.42645
RHEB	0.446809	0.773218	1.17304
EIF4A3	0.361702	3.32991	1.08745
UFC1	0.148936	0.668467	0.666723
HPRT1	0	0.240281	0.425105
CADM1	0	0.941145	0.501264
BCKDK	0	0.201404	0.410278
NAA10	0.148936	0.644168	0.660826
CUTA	0.212766	1.43575	0.747262
RPP21	0	0.334773	0.402864
MYL6	1.55319	10.5162	3.26622
SCAND1	0.276596	0.581533	0.862679
NTAN1	0	0.267279	0.408088
MEAF6	0	0.539957	0.401853
VPS29	0.255319	0.576674	0.842965
THYN1	0	0.217603	0.39663
DHRS4	0	0.269978	0.403875
DNAJC15	0.148936	0.942765	0.617692
PABPC1	2.53191	3.84881	4.11542
CNIH1	0.276596	0.856371	0.876664
MYL12B	0.702128	2.65443	1.47009
PDE6D	0	0.202484	0.403538
RAB9A	0	0.295356	0.39444
PSMG3	0	0.230022	0.392586
NT5C3B	0	0.319654	0.396799
SNX3	0.340426	2.04212	0.976748
PCNP	0.276596	0.589633	0.862679
DERA	0	0.280778	0.390901
TM2D3	0	0.280778	0.392249
PEX2	0	0.296976	0.389385
GABARAPL2	0.234043	1.31533	0.795282
ARMCX2	0	0.511339	0.396799
TAF12	0	0.271058	0.383825
PDLIM7	0.255319	1.02754	0.949284
LAMP1	0.382979	1.15821	1.03269
NENF	0.191489	1.16739	0.736816
SF3A1	0	0.195464	0.388037
RSL24D1	0.234043	0.718683	0.725358
TPGS2	0	0.433045	0.387532
SF3A2	0	0.318575	0.376917
C4orf3	0.382979	1.79968	1.09503
PRAF2	0	0.49946	0.377928
ARL6IP4	0.148936	0.88121	0.639933
PCMT1	0.12766	0.37581	0.606066
TRAPPC3	0	0.382829	0.375063
PPIC	0.106383	3.59881	0.644482
DPYSL3	0	1.5162	0.484246
RAB28	0	0.296436	0.387363
PMVK	0	0.296976	0.378939
IGBP1	0	0.597732	0.36765
TMEM14C	0.234043	1.55454	0.815501
BAD	0	0.50324	0.375063
MKKS	0	0.288877	0.364954
RCC1	0	0.236501	0.367818
NDUFAF2	0.106383	0.333693	0.563606
TRAPPC5	0	0.444384	0.36428
UBE2D1	0.106383	0.318575	0.56091
TUBB2A	0	1.89741	0.462511
TMX2	0	0.190065	0.357035
LCMT1	0	0.198704	0.352317
NUTF2	0	0.549136	0.328391
MSRB1	0	0.200324	0.360573
CHMP6	0	0.203564	0.349284
CMTM3	0	1.56263	0.371525
PPIH	0	0.198164	0.329402
MDFI	0	0.417387	0.410615
GHITM	0.170213	0.471382	0.62797
RCN1	0.234043	1.83531	0.746757
ATP6V0D1	0	0.37905	0.353496
CARHSP1	0.170213	0.854752	0.641618
TMEM14B	0.276596	0.536717	0.815501
ARPC3	0.340426	1.43143	0.891491
SH3BGRL	0.234043	2	0.741533
DCTN2	0.191489	0.591253	0.680876
RAB34	0.255319	0.826134	0.776411
PRPS1	0	0.220842	0.360404
COX17	0.148936	0.406587	0.633361
HCFC1R1	0	2.80778	0.428644
ZDHHC3	0	0.192765	0.337489
RHOA	0.617021	4.17657	1.2925
AP2S1	0.404255	1.32127	1.00286
COPE	0.425532	0.758099	1.05425
ACTB	7.61702	46.6609	15.5904
RRAGA	0.12766	0.50108	0.563774
PPIF	0	0.309935	0.336479
SHISA4	0	0.454104	0.342207
SPG21	0.12766	0.651728	0.552991
ERGIC3	0.234043	1.15983	0.738163
ATG5	0	0.196544	0.331761
PSMD10	0	0.24838	0.334288
CCDC115	0	0.241901	0.32957
VAPA	0.553191	0.949244	1.22393
COMMD7	0	0.285097	0.332098
TWIST2	0	0.357451	0.386521
SNX12	0	0.205184	0.330918
CLPTM1	0	0.194924	0.341028
THOC6	0	0.25108	0.332098
C12orf75	0	0.287257	0.333614
CUEDC2	0.106383	0.475162	0.523168
TMEM147	0.191489	0.584773	0.641618
YIF1B	0.106383	0.334233	0.515249
SCNM1	0	0.241361	0.323842
TMEM158	0	0.292657	0.637911
IFITM1	0.12766	3.94168	1.12064
RALB	0	0.241361	0.346588
CDK5RAP3	0	0.191145	0.316428
KRAS	0.0851064	0.323434	0.481213
GPX7	0	0.700324	0.336647
CBX3	0.361702	0.703024	1.43774
AIP	0	0.331533	0.314743
QDPR	0	0.206263	0.311879
TMEM160	0.106383	0.427106	0.506655
TOR1A	0	0.204644	0.313058
TMEM9	0.106383	0.400648	0.515754
MYL12A	0.808511	3.30238	1.47009
RAB2A	0.553191	1.7581	1.14136
BCAT1	0	0.50486	0.327211
R3HCC1	0	0.268898	0.304634
RAB7A	0.340426	0.971922	0.754339
GSTO1	0.234043	0.585313	0.724347
HSPB11	0	0.259719	0.30952
HOXB2	0.12766	0.602592	0.539174
ACOT13	0	0.197084	0.302443
MAD2L2	0	0.24514	0.308172
ALKBH7	0	0.593413	0.298736
PTRHD1	0	0.208963	0.303286
HSPA5	1.48936	4.95734	2.85173
BAG2	0	0.50324	0.306824
TMEM237	0	0.199244	0.298399
AZIN1	0	0.477322	0.295703
CBY1	0	0.203024	0.292165
RHOC	0.297872	1.60205	0.906318
CFAP36	0	0.407127	0.28711
PLIN3	0.106383	0.779158	0.50952
ENAH	0.170213	0.702484	0.682224
GOLT1B	0	0.357451	0.301095
GUSB	0	0.197084	0.285257
ARL1	0.361702	0.722462	0.867228
TVP23B	0	0.241361	0.284751
LDHB	0.446809	1.22462	1.08458
CERS2	0	0.262419	0.279528
UBAP1	0	0.2473	0.275147
UBE2A	0.191489	0.679806	0.586689
UXT	0	1.15983	0.274136
LAMTOR5	0.382979	0.724082	0.86369
PPP2R1A	0.297872	0.726242	0.777759
P4HA1	0	1.13013	0.293682
NAA38	0.212766	0.61987	0.617692
TPST1	0	0.700324	0.282561
TES	0	0.359611	0.291323
FXYD6	0.297872	0.564795	0.76765
CYB5R3	0.297872	1.62257	0.744229
IFT22	0	0.323974	0.273463
SPATS2	0	0.339633	0.272957
NKIRAS2	0	0.199784	0.271778
NANS	0.12766	0.342873	0.491997
EMD	0.276596	0.769438	0.665038
RBMX2	0	0.24568	0.269756
PPIB	1.12766	7.99568	1.8519
TMEM216	0	0.25162	0.268071
MED10	0.297872	0.617711	0.734288
NRM	0	0.219222	0.271778
SSR3	0.361702	1.82559	0.864532
SNAPIN	0	0.196544	0.273126
GABPB1	0	0.260259	0.270767
NUDT2	0	0.24514	0.264701
IDH3G	0.191489	0.457883	0.572199
AMZ2	0	0.216523	0.266217
NUBP2	0	0.214363	0.264532
CXCL13	0	3.00918	1.08896
EFNB1	0	0.271058	0.304465
CLIP3	0	0.294276	0.270767
BPGM	0	0.197084	0.272957
TMEM59	0.404255	1.87041	0.859478
ETHE1	0	0.525918	0.258467
CAMTA1	0.106383	0.609611	0.44465
VAMP7	0	0.25216	0.257287
RAB1A	0.297872	0.886069	0.737489
NRBF2	0	0.278618	0.252906
SPNS1	0	0.25216	0.253243
TMEM101	0	0.196004	0.251053
RAB11A	0.234043	0.49622	0.621735
PRDX5	0.255319	1.88877	0.670093
IAH1	0	0.728402	0.248357
PDGFC	0	0.521598	0.279697
NGRN	0	0.574514	0.248189
ALG3	0	0.241361	0.245998
SAP18	0.340426	1.87527	0.786521
DRAP1	0.276596	0.982721	0.650716
ATP6V0E1	0.340426	1.98434	0.766976
FLYWCH2	0	0.261339	0.253412
SLC6A6	0	0.206803	0.253243
HOXB5	0	0.355292	0.286268
HILPDA	0	0.517279	0.246841
WDR86	0	0.229482	0.246167
SMIM20	0	0.417927	0.241112
ZNF428	0.234043	0.720842	0.627127
PLGRKT	0	0.24784	0.240944
SH3BGRL3	0.617021	2.68844	1.17978
KPNA2	0	0.192225	0.300927
BCAP31	0.212766	0.87959	0.583993
SNHG18	0	0.670626	0.247009
FOXP1	0.659574	1.26512	1.29688
COA6	0	0.204104	0.234204
DAP	0.12766	0.739741	0.466891
ARL4C	0	0.642549	0.268239
COPS7A	0.148936	0.37635	0.486605
HLX	0	0.237041	0.339006
ATP6V0B	0.191489	0.692765	0.537152
GOLM1	0	1.53618	0.235552
HNRNPDL	1.46809	2.32559	2.40927
CAMLG	0	0.75216	0.23134
CRIP1	0	0.294276	0.27599
ATP6V1D	0.12766	0.389849	0.446504
ATF1	0	0.201404	0.228138
ARL4A	0	0.402808	0.298568
NDUFA1	0.255319	1.78348	0.637911
SMAD1	0	0.296436	0.226959
NRP2	0	0.602592	0.326032
TPRKB	0	0.219222	0.220388
LAP3	0.191489	0.551836	0.492839
C7orf50	0	0.307775	0.22123
ACTA2	0.191489	5.72786	2.22443
SLC35B2	0	0.343413	0.221904
CNPY3	0	0.260259	0.220051
CCDC28B	0	0.226782	0.22123
RAC1	0.87234	2.67333	1.42258
TSR2	0	0.305616	0.217018
GPX8	0.297872	1.23002	0.642797
CNN2	0.531915	2.17009	1.40623
MAGEH1	0.12766	0.453564	0.422409
ARL2	0.212766	0.808855	0.558045
NET1	0	0.652808	0.220725
YWHAG	0.212766	0.542657	0.524684
IFT52	0	0.361771	0.213985
FTH1	4.87234	66.4422	6.10699
UCHL1	0	0.463823	0.220556
GPR180	0	0.191145	0.209436
PSMD9	0.12766	0.362851	0.413816
MAX	0.12766	0.38013	0.418703
ENOPH1	0	0.199244	0.202864
AAMDC	0	0.37527	0.204212
SLC25A1	0	0.312635	0.2
SCOC	0.12766	0.356911	0.417523
PEF1	0	0.291037	0.197304
ID1	0.446809	5.42387	1.17506
PTGIS	0	0.37851	0.20219
TMEM109	0	0.729482	0.195114
VGLL4	0.170213	1.07127	0.483235
REXO2	0.212766	0.818575	0.540859
AK1	0	0.569114	0.212974
MBOAT2	0	0.332073	0.192923
TANC1	0	0.203564	0.204212
GTF3A	0.234043	0.468683	0.517776
SOX9	0	0.211123	0.260994
MMP11	0	3.4541	0.195619
C15orf61	0	0.397948	0.191912
SRP14	0.787234	3.85799	1.28812
P4HA2	0	0.584773	0.209941
CPXM1	0	1.07181	0.189553
GADD45G	0	0.429266	0.263184
PRR5	0	0.201404	0.192755
COMMD6	0.212766	3.12797	0.482393
RCN3	0.404255	2.64741	0.861668
DPM2	0.12766	0.368251	0.361921
DPM3	0.148936	0.407667	0.403033
TGIF1	0.148936	0.657127	0.416849
TMEM50A	0.382979	1.33801	0.702612
GTF2B	0.12766	0.37041	0.379781
WTAP	0.361702	1.02106	0.735973
COLEC12	0	0.699244	0.195619
CTHRC1	0	23.7592	0.230497
SNX2	0.148936	0.385529	0.415333
TMSB4X	3.38298	15.6193	7.66723
JOSD2	0.12766	0.515659	0.394608
TUBA1C	0.191489	1.55346	0.545746
HBP1	0.148936	0.37257	0.416512
DCTD	0.170213	0.475162	0.392249
GRHPR	0.148936	0.414147	0.3754
LMAN2	0.319149	0.683045	0.602359
SERP1	0.617021	1.76998	0.961584
DNAJB1	0.0851064	25.3191	0.293345
MSX2	0	0.229482	0.218366
PHLDA2	0	0.901728	0.283404
MLF1	0	0.291577	0.192755
CITED2	0.425532	1.24406	0.771188
LAPTM4A	0.93617	6.20626	1.33496
TMEM208	0.212766	0.534557	0.473968
EFEMP2	0.148936	1.83099	0.393429
C5orf15	0.255319	0.682505	0.500421
ISCU	0.297872	0.836933	0.552317
UGDH	0.212766	0.86933	0.478686
KDELR1	0.297872	2.06803	0.550126
NUDT4	0.276596	0.637689	0.526369
POSTN	0	5.34071	0.521483
MSC	0	0.38013	0.191575
HMGN3	0.212766	0.519438	0.465375
VSNL1	0	0.461663	0.205897
RAP1B	0.489362	0.957883	0.78888
CHMP2A	0.255319	0.552376	0.515417
TCF12	0.319149	0.792657	0.581803
CRIP2	0.12766	0.600432	0.376411
S100A10	0.468085	11.1598	0.903791
GAS1	0.319149	1.18952	0.640944
LGALS1	1.80851	28.5713	2.81264
TPM1	2.59574	6.07289	3.3326
SPARC	1.57447	56.4028	2.20775

## Sheet: GO_Analysis_Eup.Ndw.Pup_NIH
Analysis Type:	PANTHER Overrepresentation Test (Released 20220712)
Annotation Version and Release Date:	GO Ontology database DOI: 10.5281/zenodo.6399963 Released 2022-03-22
Analyzed List:	upload_1 (Homo sapiens)
Reference List:	Homo sapiens (all genes in database)
Test Type:	FISHER
Correction:	FDR
GO biological process complete	Homo sapiens - REFLIST (20589)	upload_1 (811)	upload_1 (expected)	upload_1 (over/under)	upload_1 (fold Enrichment)	raw P value	upload_1 (FDR)	upload_1 (FDR)		raw P value
regulation of mitochondrial membrane permeability involved in programmed necrotic cell death (GO:1902445)	3	3	0.12	+	25.39	0.000995	0.0403	0.0403		0.000995
negative regulation of calcium ion export across plasma membrane (GO:1905913)	4	4	0.16	+	25.39	0.000127	0.00739	0.00739		0.000127
regulation of calcium ion export across plasma membrane (GO:1905912)	4	4	0.16	+	25.39	0.000127	0.00736	0.00736		0.000127
7-methylguanosine cap hypermethylation (GO:0036261)	8	7	0.32	+	22.21	5.39e-07	5.71e-05	5.71e-05		5.39e-07
methylglyoxal metabolic process (GO:0009438)	6	4	0.24	+	16.92	0.000358	0.0176	0.0176		0.000358
formation of cytoplasmic translation initiation complex (GO:0001732)	16	9	0.63	+	14.28	1.82e-07	2.03e-05	2.03e-05		1.82e-07
mitochondrial electron transport, cytochrome c to oxygen (GO:0006123)	22	12	0.87	+	13.85	2.06e-09	3.23e-07	3.23e-07		2.06e-09
pre-replicative complex assembly (GO:0036388)	15	8	0.59	+	13.54	1.21e-06	0.00012	0.00012		1.21e-06
mitochondrial electron transport, NADH to ubiquinone (GO:0006120)	45	23	1.77	+	12.98	2.39e-16	8.32e-14	8.32e-14		2.39e-16
protein deneddylation (GO:0000338)	10	5	0.39	+	12.69	0.000169	0.00952	0.00952		0.000169
protein maturation by protein folding (GO:0022417)	8	4	0.32	+	12.69	0.000794	0.0329	0.0329		0.000794
antigen processing and presentation of exogenous peptide antigen via MHC class I, TAP-dependent (GO:0002479)	17	8	0.67	+	11.95	2.5e-06	0.000224	0.000224		2.5e-06
aerobic electron transport chain (GO:0019646)	85	40	3.35	+	11.95	2.11e-26	8.26e-23	8.26e-23		2.11e-26
mitochondrial ATP synthesis coupled electron transport (GO:0042775)	90	42	3.55	+	11.85	1.51e-27	2.36e-23	2.36e-23		1.51e-27
ATP synthesis coupled electron transport (GO:0042773)	90	42	3.55	+	11.85	1.51e-27	1.18e-23	1.18e-23		1.51e-27
positive regulation of ryanodine-sensitive calcium-release channel activity (GO:0060316)	9	4	0.35	+	11.28	0.00111	0.0439	0.0439		0.00111
RNA capping (GO:0036260)	16	7	0.63	+	11.11	1.58e-05	0.00118	0.00118		1.58e-05
mitochondrial electron transport, ubiquinol to cytochrome c (GO:0006122)	14	6	0.55	+	10.88	7.14e-05	0.00472	0.00472		7.14e-05
NADH dehydrogenase complex assembly (GO:0010257)	60	25	2.36	+	10.58	5.13e-16	1.68e-13	1.68e-13		5.13e-16
mitochondrial respiratory chain complex I assembly (GO:0032981)	60	25	2.36	+	10.58	5.13e-16	1.64e-13	1.64e-13		5.13e-16
cellular response to nitrogen starvation (GO:0006995)	12	5	0.47	+	10.58	0.000327	0.0165	0.0165		0.000327
outer mitochondrial membrane organization (GO:0007008)	12	5	0.47	+	10.58	0.000327	0.0165	0.0165		0.000327
protein insertion into mitochondrial outer membrane (GO:0045040)	12	5	0.47	+	10.58	0.000327	0.0164	0.0164		0.000327
cellular response to nitrogen levels (GO:0043562)	12	5	0.47	+	10.58	0.000327	0.0164	0.0164		0.000327
viral RNA genome replication (GO:0039694)	12	5	0.47	+	10.58	0.000327	0.0163	0.0163		0.000327
proton motive force-driven mitochondrial ATP synthesis (GO:0042776)	64	26	2.52	+	10.31	2.17e-16	7.74e-14	7.74e-14		2.17e-16
respiratory electron transport chain (GO:0022904)	112	42	4.41	+	9.52	1.42e-24	2.79e-21	2.79e-21		1.42e-24
oxidative phosphorylation (GO:0006119)	118	44	4.65	+	9.47	1.32e-25	4.15e-22	4.15e-22		1.32e-25
regulation of cellular amino acid metabolic process (GO:0006521)	28	10	1.1	+	9.07	1.04e-06	0.000104	0.000104		1.04e-06
proton motive force-driven ATP synthesis (GO:0015986)	73	26	2.88	+	9.04	2.8e-15	8.28e-13	8.28e-13		2.8e-15
COPII vesicle coating (GO:0048208)	23	8	0.91	+	8.83	1.49e-05	0.00113	0.00113		1.49e-05
vesicle targeting, rough ER to cis-Golgi (GO:0048207)	23	8	0.91	+	8.83	1.49e-05	0.00112	0.00112		1.49e-05
viral translation (GO:0019081)	15	5	0.59	+	8.46	0.000745	0.0313	0.0313		0.000745
protein peptidyl-prolyl isomerization (GO:0000413)	48	16	1.89	+	8.46	1.39e-09	2.23e-07	2.23e-07		1.39e-09
anaphase-promoting complex-dependent catabolic process (GO:0031145)	39	13	1.54	+	8.46	4.88e-08	5.89e-06	5.89e-06		4.88e-08
purine ribonucleoside triphosphate biosynthetic process (GO:0009206)	96	32	3.78	+	8.46	8.41e-18	3.99e-15	3.99e-15		8.41e-18
purine nucleoside triphosphate biosynthetic process (GO:0009145)	97	32	3.82	+	8.38	1.08e-17	4.97e-15	4.97e-15		1.08e-17
ATP biosynthetic process (GO:0006754)	85	28	3.35	+	8.36	1.23e-15	3.7e-13	3.7e-13		1.23e-15
protein insertion into mitochondrial membrane (GO:0051204)	28	9	1.1	+	8.16	7.38e-06	0.000609	0.000609		7.38e-06
regulation of transcription from RNA polymerase II promoter in response to hypoxia (GO:0061418)	28	9	1.1	+	8.16	7.38e-06	0.000606	0.000606		7.38e-06
antigen processing and presentation of exogenous peptide antigen via MHC class I (GO:0042590)	25	8	0.98	+	8.12	2.46e-05	0.00177	0.00177		2.46e-05
protein neddylation (GO:0045116)	22	7	0.87	+	8.08	8.22e-05	0.00526	0.00526		8.22e-05
mitochondrial respiratory chain complex assembly (GO:0033108)	95	30	3.74	+	8.02	3.04e-16	1.03e-13	1.03e-13		3.04e-16
ribonucleoside triphosphate biosynthetic process (GO:0009201)	102	32	4.02	+	7.96	3.61e-17	1.53e-14	1.53e-14		3.61e-17
establishment of protein localization to mitochondrial membrane (GO:0090151)	32	10	1.26	+	7.93	2.83e-06	0.00025	0.00025		2.83e-06
purine ribonucleoside triphosphate metabolic process (GO:0009205)	111	34	4.37	+	7.78	6.82e-18	3.45e-15	3.45e-15		6.82e-18
vesicle targeting, to, from or within Golgi (GO:0048199)	30	9	1.18	+	7.62	1.17e-05	0.00093	0.00093		1.17e-05
substantia nigra development (GO:0021762)	47	14	1.85	+	7.56	4.85e-08	5.89e-06	5.89e-06		4.85e-08
aerobic respiration (GO:0009060)	158	47	6.22	+	7.55	8.46e-24	1.47e-20	1.47e-20		8.46e-24
peptidyl-proline modification (GO:0018208)	64	19	2.52	+	7.54	2.08e-10	3.58e-08	3.58e-08		2.08e-10
cytoplasmic translational initiation (GO:0002183)	34	10	1.34	+	7.47	4.45e-06	0.000377	0.000377		4.45e-06
purine nucleoside triphosphate metabolic process (GO:0009144)	116	34	4.57	+	7.44	2.1e-17	9.4e-15	9.4e-15		2.1e-17
nucleoside triphosphate biosynthetic process (GO:0009142)	114	33	4.49	+	7.35	8.49e-17	3.41e-14	3.41e-14		8.49e-17
spliceosomal snRNP assembly (GO:0000387)	38	11	1.5	+	7.35	1.69e-06	0.000161	0.000161		1.69e-06
ribonucleoside triphosphate metabolic process (GO:0009199)	118	34	4.65	+	7.31	3.25e-17	1.41e-14	1.41e-14		3.25e-17
mitotic cytokinetic process (GO:1902410)	21	6	0.83	+	7.25	0.000435	0.0203	0.0203		0.000435
lysosomal lumen acidification (GO:0007042)	21	6	0.83	+	7.25	0.000435	0.0203	0.0203		0.000435
electron transport chain (GO:0022900)	166	47	6.54	+	7.19	4.85e-23	6.33e-20	6.33e-20		4.85e-23
COPII-coated vesicle budding (GO:0090114)	39	11	1.54	+	7.16	2.09e-06	0.00019	0.00019		2.09e-06
regulation of aerobic respiration (GO:1903715)	32	9	1.26	+	7.14	1.81e-05	0.00133	0.00133		1.81e-05
viral release from host cell (GO:0019076)	29	8	1.14	+	7	5.97e-05	0.00403	0.00403		5.97e-05
exit from host cell (GO:0035891)	29	8	1.14	+	7	5.97e-05	0.00402	0.00402		5.97e-05
exit from host (GO:0035890)	29	8	1.14	+	7	5.97e-05	0.004	0.004		5.97e-05
ATP metabolic process (GO:0046034)	207	57	8.15	+	6.99	3.45e-27	1.8e-23	1.8e-23		3.45e-27
cotranslational protein targeting to membrane (GO:0006613)	22	6	0.87	+	6.92	0.000536	0.0237	0.0237		0.000536
chaperone-mediated protein complex assembly (GO:0051131)	22	6	0.87	+	6.92	0.000536	0.0236	0.0236		0.000536
protein refolding (GO:0042026)	22	6	0.87	+	6.92	0.000536	0.0235	0.0235		0.000536
viral genome replication (GO:0019079)	26	7	1.02	+	6.84	0.000197	0.0109	0.0109		0.000197
regulation of proton transport (GO:0010155)	23	6	0.91	+	6.62	0.000654	0.0279	0.0279		0.000654
regulation of oxidative phosphorylation (GO:0002082)	23	6	0.91	+	6.62	0.000654	0.0279	0.0279		0.000654
vacuolar acidification (GO:0007035)	31	8	1.22	+	6.55	8.9e-05	0.00565	0.00565		8.9e-05
regulation of hematopoietic stem cell differentiation (GO:1902036)	31	8	1.22	+	6.55	8.9e-05	0.00562	0.00562		8.9e-05
nucleoside triphosphate metabolic process (GO:0009141)	140	36	5.51	+	6.53	8.12e-17	3.35e-14	3.35e-14		8.12e-17
nuclear membrane reassembly (GO:0031468)	24	6	0.95	+	6.35	0.000792	0.0329	0.0329		0.000792
vesicle coating (GO:0006901)	36	9	1.42	+	6.35	4.01e-05	0.00282	0.00282		4.01e-05
cellular respiration (GO:0045333)	188	47	7.41	+	6.35	3.89e-21	3.39e-18	3.39e-18		3.89e-21
protein targeting to ER (GO:0045047)	36	9	1.42	+	6.35	4.01e-05	0.0028	0.0028		4.01e-05
GTP metabolic process (GO:0046039)	25	6	0.98	+	6.09	0.000951	0.0388	0.0388		0.000951
regulation of cellular amine metabolic process (GO:0033238)	50	12	1.97	+	6.09	3.06e-06	0.000268	0.000268		3.06e-06
vesicle budding from membrane (GO:0006900)	76	18	2.99	+	6.01	1.3e-08	1.78e-06	1.78e-06		1.3e-08
protein targeting to mitochondrion (GO:0006626)	60	14	2.36	+	5.92	6.22e-07	6.49e-05	6.49e-05		6.22e-07
protein K11-linked ubiquitination (GO:0070979)	30	7	1.18	+	5.92	0.000417	0.0198	0.0198		0.000417
protein localization to mitochondrion (GO:0070585)	82	19	3.23	+	5.88	6.98e-09	1.01e-06	1.01e-06		6.98e-09
regulation of lysosomal lumen pH (GO:0035751)	26	6	1.02	+	5.86	0.00113	0.0446	0.0446		0.00113
establishment of protein localization to mitochondrion (GO:0072655)	74	17	2.91	+	5.83	4.81e-08	5.89e-06	5.89e-06		4.81e-08
interleukin-1-mediated signaling pathway (GO:0070498)	35	8	1.38	+	5.8	0.000184	0.0103	0.0103		0.000184
glycolytic process (GO:0006096)	40	9	1.58	+	5.71	8.11e-05	0.00523	0.00523		8.11e-05
establishment of protein localization to endoplasmic reticulum (GO:0072599)	40	9	1.58	+	5.71	8.11e-05	0.00521	0.00521		8.11e-05
ADP metabolic process (GO:0046031)	49	11	1.93	+	5.7	1.36e-05	0.00103	0.00103		1.36e-05
neural nucleus development (GO:0048857)	67	15	2.64	+	5.68	3.92e-07	4.27e-05	4.27e-05		3.92e-07
stimulatory C-type lectin receptor signaling pathway (GO:0002223)	36	8	1.42	+	5.64	0.000217	0.0118	0.0118		0.000217
nucleoside diphosphate phosphorylation (GO:0006165)	59	13	2.32	+	5.59	2.71e-06	0.000241	0.000241		2.71e-06
regulation of cellular respiration (GO:0043457)	50	11	1.97	+	5.59	1.6e-05	0.00118	0.00118		1.6e-05
ATP generation from ADP (GO:0006757)	41	9	1.61	+	5.57	9.57e-05	0.0059	0.0059		9.57e-05
'de novo' protein folding (GO:0006458)	41	9	1.61	+	5.57	9.57e-05	0.00588	0.00588		9.57e-05
chaperone cofactor-dependent protein refolding (GO:0051085)	32	7	1.26	+	5.55	0.000583	0.0252	0.0252		0.000583
Wnt signaling pathway, planar cell polarity pathway (GO:0060071)	55	12	2.17	+	5.54	7.13e-06	0.000594	0.000594		7.13e-06
cellular response to lectin (GO:1990858)	37	8	1.46	+	5.49	0.000255	0.0135	0.0135		0.000255
response to lectin (GO:1990840)	37	8	1.46	+	5.49	0.000255	0.0135	0.0135		0.000255
positive regulation of mitochondrial membrane permeability (GO:0035794)	37	8	1.46	+	5.49	0.000255	0.0134	0.0134		0.000255
nucleotide phosphorylation (GO:0046939)	61	13	2.4	+	5.41	3.73e-06	0.000325	0.000325		3.73e-06
chaperone-mediated protein folding (GO:0061077)	71	15	2.8	+	5.36	7.45e-07	7.63e-05	7.63e-05		7.45e-07
post-translational protein modification (GO:0043687)	57	12	2.25	+	5.34	9.78e-06	0.00079	0.00079		9.78e-06
protein insertion into membrane (GO:0051205)	62	13	2.44	+	5.32	4.36e-06	0.000371	0.000371		4.36e-06
Fc-epsilon receptor signaling pathway (GO:0038095)	39	8	1.54	+	5.21	0.000348	0.0172	0.0172		0.000348
antigen processing and presentation of peptide antigen via MHC class I (GO:0002474)	44	9	1.73	+	5.19	0.000153	0.00871	0.00871		0.000153
energy derivation by oxidation of organic compounds (GO:0015980)	253	51	9.97	+	5.12	2.64e-19	1.72e-16	1.72e-16		2.64e-19
protein folding (GO:0006457)	219	44	8.63	+	5.1	8.91e-17	3.49e-14	3.49e-14		8.91e-17
translational initiation (GO:0006413)	70	14	2.76	+	5.08	3.05e-06	0.000268	0.000268		3.05e-06
endoplasmic reticulum to Golgi vesicle-mediated transport (GO:0006888)	130	26	5.12	+	5.08	2e-10	3.48e-08	3.48e-08		2e-10
protein localization to endoplasmic reticulum (GO:0070972)	66	13	2.6	+	5	7.9e-06	0.000645	0.000645		7.9e-06
positive regulation of membrane permeability (GO:1905710)	41	8	1.61	+	4.95	0.000467	0.0213	0.0213		0.000467
NIK/NF-kappaB signaling (GO:0038061)	47	9	1.85	+	4.86	0.000236	0.0125	0.0125		0.000236
positive regulation of DNA binding (GO:0043388)	58	11	2.28	+	4.81	5.3e-05	0.00363	0.00363		5.3e-05
'de novo' post-translational protein folding (GO:0051084)	37	7	1.46	+	4.8	0.00123	0.0478	0.0478		0.00123
intracellular pH reduction (GO:0051452)	48	9	1.89	+	4.76	0.000271	0.0141	0.0141		0.000271
nuclear membrane organization (GO:0071763)	43	8	1.69	+	4.72	0.000617	0.0266	0.0266		0.000617
purine ribonucleotide biosynthetic process (GO:0009152)	195	36	7.68	+	4.69	5.27e-13	1.16e-10	1.16e-10		5.27e-13
midbrain development (GO:0030901)	88	16	3.47	+	4.62	1.84e-06	0.000172	0.000172		1.84e-06
autophagosome maturation (GO:0097352)	44	8	1.73	+	4.62	0.000705	0.0298	0.0298		0.000705
purine nucleotide biosynthetic process (GO:0006164)	204	37	8.04	+	4.6	4.01e-13	9.1e-11	9.1e-11		4.01e-13
pyruvate metabolic process (GO:0006090)	61	11	2.4	+	4.58	7.92e-05	0.00513	0.00513		7.92e-05
non-canonical Wnt signaling pathway (GO:0035567)	67	12	2.64	+	4.55	4.02e-05	0.0028	0.0028		4.02e-05
mitochondrial membrane organization (GO:0007006)	123	22	4.84	+	4.54	2.91e-08	3.68e-06	3.68e-06		2.91e-08
purine ribonucleoside diphosphate metabolic process (GO:0009179)	62	11	2.44	+	4.5	9.01e-05	0.00567	0.00567		9.01e-05
purine nucleoside diphosphate metabolic process (GO:0009135)	62	11	2.44	+	4.5	9.01e-05	0.00565	0.00565		9.01e-05
retrograde vesicle-mediated transport, Golgi to endoplasmic reticulum (GO:0006890)	51	9	2.01	+	4.48	0.000403	0.0192	0.0192		0.000403
positive regulation of mitochondrion organization (GO:0010822)	81	14	3.19	+	4.39	1.33e-05	0.00103	0.00103		1.33e-05
protein transmembrane transport (GO:0071806)	64	11	2.52	+	4.36	0.000116	0.00695	0.00695		0.000116
regulation of transcription from RNA polymerase II promoter in response to stress (GO:0043618)	64	11	2.52	+	4.36	0.000116	0.00693	0.00693		0.000116
ribonucleotide biosynthetic process (GO:0009260)	210	36	8.27	+	4.35	3.56e-12	7.15e-10	7.15e-10		3.56e-12
purine-containing compound biosynthetic process (GO:0072522)	216	37	8.51	+	4.35	1.82e-12	3.74e-10	3.74e-10		1.82e-12
ribose phosphate biosynthetic process (GO:0046390)	217	37	8.55	+	4.33	2.05e-12	4.17e-10	4.17e-10		2.05e-12
innate immune response activating cell surface receptor signaling pathway (GO:0002220)	47	8	1.85	+	4.32	0.00103	0.0415	0.0415		0.00103
regulation of release of cytochrome c from mitochondria (GO:0090199)	47	8	1.85	+	4.32	0.00103	0.0414	0.0414		0.00103
mitochondrial transport (GO:0006839)	153	26	6.03	+	4.31	4.21e-09	6.22e-07	6.22e-07		4.21e-09
intracellular protein transmembrane transport (GO:0065002)	53	9	2.09	+	4.31	0.000517	0.0231	0.0231		0.000517
generation of precursor metabolites and energy (GO:0006091)	395	67	15.56	+	4.31	2.15e-21	1.99e-18	1.99e-18		2.15e-21
regulation of mitochondrial membrane permeability (GO:0046902)	65	11	2.56	+	4.3	0.000131	0.00757	0.00757		0.000131
tumor necrosis factor-mediated signaling pathway (GO:0033209)	72	12	2.84	+	4.23	7.46e-05	0.00487	0.00487		7.46e-05
innate immune response-activating signal transduction (GO:0002758)	48	8	1.89	+	4.23	0.00117	0.0457	0.0457		0.00117
RNA splicing, via transesterification reactions (GO:0000375)	243	40	9.57	+	4.18	7.01e-13	1.53e-10	1.53e-10		7.01e-13
mitochondrion organization (GO:0007005)	438	72	17.25	+	4.17	3.17e-22	3.82e-19	3.82e-19		3.17e-22
regulation of establishment of planar polarity (GO:0090175)	73	12	2.88	+	4.17	8.39e-05	0.00534	0.00534		8.39e-05
mRNA splicing, via spliceosome (GO:0000398)	239	39	9.41	+	4.14	1.73e-12	3.67e-10	3.67e-10		1.73e-12
RNA splicing, via transesterification reactions with bulged adenosine as nucleophile (GO:0000377)	239	39	9.41	+	4.14	1.73e-12	3.62e-10	3.62e-10		1.73e-12
protein K48-linked ubiquitination (GO:0070936)	62	10	2.44	+	4.09	0.00037	0.018	0.018		0.00037
positive regulation of viral process (GO:0048524)	62	10	2.44	+	4.09	0.00037	0.018	0.018		0.00037
regulation of DNA-templated transcription in response to stress (GO:0043620)	70	11	2.76	+	3.99	0.000233	0.0124	0.0124		0.000233
regulation of generation of precursor metabolites and energy (GO:0043467)	134	21	5.28	+	3.98	4.27e-07	4.61e-05	4.61e-05		4.27e-07
nucleoside diphosphate metabolic process (GO:0009132)	90	14	3.55	+	3.95	3.79e-05	0.00269	0.00269		3.79e-05
proton transmembrane transport (GO:1902600)	123	19	4.84	+	3.92	1.82e-06	0.000173	0.000173		1.82e-06
regulation of DNA binding (GO:0051101)	124	19	4.88	+	3.89	2.02e-06	0.000185	0.000185		2.02e-06
ribonucleoside diphosphate metabolic process (GO:0009185)	72	11	2.84	+	3.88	0.00029	0.0148	0.0148		0.00029
cellular aldehyde metabolic process (GO:0006081)	60	9	2.36	+	3.81	0.00114	0.0448	0.0448		0.00114
nucleotide biosynthetic process (GO:0009165)	268	40	10.56	+	3.79	1.08e-11	2.03e-09	2.03e-09		1.08e-11
nucleoside phosphate biosynthetic process (GO:1901293)	270	40	10.64	+	3.76	1.32e-11	2.46e-09	2.46e-09		1.32e-11
regulation of translational initiation (GO:0006446)	82	12	3.23	+	3.72	0.000223	0.0121	0.0121		0.000223
negative regulation of protein polymerization (GO:0032272)	76	11	2.99	+	3.67	0.000439	0.0202	0.0202		0.000439
protein targeting (GO:0006605)	242	35	9.53	+	3.67	4.51e-10	7.53e-08	7.53e-08		4.51e-10
purine ribonucleotide metabolic process (GO:0009150)	354	51	13.94	+	3.66	5.08e-14	1.35e-11	1.35e-11		5.08e-14
RNA export from nucleus (GO:0006405)	84	12	3.31	+	3.63	0.000272	0.014	0.014		0.000272
purine nucleotide metabolic process (GO:0006163)	367	52	14.46	+	3.6	5.15e-14	1.34e-11	1.34e-11		5.15e-14
establishment of protein localization to membrane (GO:0090150)	212	30	8.35	+	3.59	1.24e-08	1.73e-06	1.73e-06		1.24e-08
regulation of membrane permeability (GO:0090559)	78	11	3.07	+	3.58	0.000535	0.0237	0.0237		0.000535
RNA splicing (GO:0008380)	359	50	14.14	+	3.54	2.86e-13	6.69e-11	6.69e-11		2.86e-13
ribonucleoprotein complex assembly (GO:0022618)	188	26	7.41	+	3.51	1.72e-07	1.94e-05	1.94e-05		1.72e-07
regulation of ATP metabolic process (GO:1903578)	87	12	3.43	+	3.5	0.000364	0.0179	0.0179		0.000364
lysosome organization (GO:0007040)	95	13	3.74	+	3.47	0.000225	0.0122	0.0122		0.000225
lytic vacuole organization (GO:0080171)	95	13	3.74	+	3.47	0.000225	0.0122	0.0122		0.000225
ribonucleotide metabolic process (GO:0009259)	375	51	14.77	+	3.45	3.73e-13	8.59e-11	8.59e-11		3.73e-13
ribose phosphate metabolic process (GO:0019693)	385	52	15.17	+	3.43	2.77e-13	6.58e-11	6.58e-11		2.77e-13
positive regulation of translation (GO:0045727)	142	19	5.59	+	3.4	1.18e-05	0.000926	0.000926		1.18e-05
negative regulation of protein-containing complex assembly (GO:0031333)	142	19	5.59	+	3.4	1.18e-05	0.000921	0.000921		1.18e-05
purine-containing compound metabolic process (GO:0072521)	390	52	15.36	+	3.38	4.34e-13	9.72e-11	9.72e-11		4.34e-13
Golgi vesicle transport (GO:0048193)	293	39	11.54	+	3.38	4.04e-10	6.88e-08	6.88e-08		4.04e-10
ribonucleoprotein complex subunit organization (GO:0071826)	196	26	7.72	+	3.37	3.57e-07	3.91e-05	3.91e-05		3.57e-07
protein targeting to membrane (GO:0006612)	91	12	3.58	+	3.35	0.000524	0.0233	0.0233		0.000524
maintenance of location in cell (GO:0051651)	93	12	3.66	+	3.28	0.000625	0.0267	0.0267		0.000625
nucleotide metabolic process (GO:0009117)	463	59	18.24	+	3.24	6.4e-14	1.62e-11	1.62e-11		6.4e-14
regulation of mitochondrion organization (GO:0010821)	157	20	6.18	+	3.23	1.34e-05	0.00102	0.00102		1.34e-05
nucleoside phosphate metabolic process (GO:0006753)	471	59	18.55	+	3.18	1.24e-13	3.05e-11	3.05e-11		1.24e-13
positive regulation of binding (GO:0051099)	177	22	6.97	+	3.16	7.19e-06	0.000596	0.000596		7.19e-06
positive regulation of cysteine-type endopeptidase activity involved in apoptotic process (GO:0043280)	129	16	5.08	+	3.15	0.000127	0.00743	0.00743		0.000127
establishment of protein localization to organelle (GO:0072594)	319	39	12.57	+	3.1	3.57e-09	5.33e-07	5.33e-07		3.57e-09
viral life cycle (GO:0019058)	181	22	7.13	+	3.09	9.9e-06	0.000796	0.000796		9.9e-06
regulation of protein ubiquitination (GO:0031396)	214	26	8.43	+	3.08	1.6e-06	0.000156	0.000156		1.6e-06
cellular detoxification (GO:1990748)	108	13	4.25	+	3.06	0.000684	0.029	0.029		0.000684
protein stabilization (GO:0050821)	217	26	8.55	+	3.04	2.02e-06	0.000186	0.000186		2.02e-06
regulation of protein modification by small protein conjugation or removal (GO:1903320)	256	30	10.08	+	2.98	5.15e-07	5.49e-05	5.49e-05		5.15e-07
cellular response to oxygen levels (GO:0071453)	163	19	6.42	+	2.96	6.55e-05	0.00435	0.00435		6.55e-05
mRNA processing (GO:0006397)	440	51	17.33	+	2.94	7.73e-11	1.39e-08	1.39e-08		7.73e-11
viral process (GO:0016032)	259	30	10.2	+	2.94	6.43e-07	6.63e-05	6.63e-05		6.43e-07
regulation of protein stability (GO:0031647)	329	38	12.96	+	2.93	2.26e-08	2.95e-06	2.95e-06		2.26e-08
nuclear export (GO:0051168)	130	15	5.12	+	2.93	0.000412	0.0196	0.0196		0.000412
cellular response to hypoxia (GO:0071456)	139	16	5.48	+	2.92	0.000274	0.0141	0.0141		0.000274
mRNA transport (GO:0051028)	139	16	5.48	+	2.92	0.000274	0.0141	0.0141		0.000274
negative regulation of DNA-binding transcription factor activity (GO:0043433)	174	20	6.85	+	2.92	5.08e-05	0.00349	0.00349		5.08e-05
nucleobase-containing small molecule metabolic process (GO:0055086)	541	62	21.31	+	2.91	1.01e-12	2.17e-10	2.17e-10		1.01e-12
intracellular protein transport (GO:0006886)	666	76	26.23	+	2.9	2.88e-15	8.35e-13	8.35e-13		2.88e-15
positive regulation of protein ubiquitination (GO:0031398)	123	14	4.84	+	2.89	0.000716	0.0302	0.0302		0.000716
protein-containing complex disassembly (GO:0032984)	132	15	5.2	+	2.88	0.000476	0.0217	0.0217		0.000476
positive regulation of cellular amide metabolic process (GO:0034250)	168	19	6.62	+	2.87	9.44e-05	0.00585	0.00585		9.44e-05
response to unfolded protein (GO:0006986)	124	14	4.88	+	2.87	0.00077	0.0322	0.0322		0.00077
RNA transport (GO:0050658)	169	19	6.66	+	2.85	0.000101	0.00621	0.00621		0.000101
nucleic acid transport (GO:0050657)	169	19	6.66	+	2.85	0.000101	0.00618	0.00618		0.000101
cellular response to toxic substance (GO:0097237)	116	13	4.57	+	2.85	0.00125	0.0482	0.0482		0.00125
RNA localization (GO:0006403)	188	21	7.41	+	2.84	4.86e-05	0.00336	0.00336		4.86e-05
regulation of cysteine-type endopeptidase activity involved in apoptotic process (GO:0043281)	206	23	8.11	+	2.83	2.18e-05	0.00158	0.00158		2.18e-05
establishment of RNA localization (GO:0051236)	171	19	6.74	+	2.82	0.000117	0.0069	0.0069		0.000117
regulation of animal organ morphogenesis (GO:2000027)	144	16	5.67	+	2.82	0.000393	0.0188	0.0188		0.000393
response to topologically incorrect protein (GO:0035966)	145	16	5.71	+	2.8	0.000421	0.0199	0.0199		0.000421
vacuole organization (GO:0007033)	173	19	6.81	+	2.79	0.000134	0.00769	0.00769		0.000134
cellular response to decreased oxygen levels (GO:0036294)	147	16	5.79	+	2.76	0.000483	0.0218	0.0218		0.000483
protein modification by small protein removal (GO:0070646)	184	20	7.25	+	2.76	0.000103	0.00621	0.00621		0.000103
positive regulation of cysteine-type endopeptidase activity (GO:2001056)	148	16	5.83	+	2.74	0.000517	0.0231	0.0231		0.000517
regulation of macroautophagy (GO:0016241)	158	17	6.22	+	2.73	0.000369	0.0181	0.0181		0.000369
protein-containing complex assembly (GO:0065003)	1254	133	49.4	+	2.69	1.11e-23	1.59e-20	1.59e-20		1.11e-23
regulation of binding (GO:0051098)	371	39	14.61	+	2.67	1.44e-07	1.64e-05	1.64e-05		1.44e-07
intracellular transport (GO:0046907)	1343	141	52.9	+	2.67	8.91e-25	1.99e-21	1.99e-21		8.91e-25
regulation of protein polymerization (GO:0032271)	201	21	7.92	+	2.65	0.000116	0.00691	0.00691		0.000116
positive regulation of endopeptidase activity (GO:0010950)	174	18	6.85	+	2.63	0.000387	0.0187	0.0187		0.000387
negative regulation of canonical Wnt signaling pathway (GO:0090090)	155	16	6.11	+	2.62	0.000816	0.0337	0.0337		0.000816
negative regulation of protein localization (GO:1903828)	194	20	7.64	+	2.62	0.000196	0.0109	0.0109		0.000196
regulation of intrinsic apoptotic signaling pathway (GO:2001242)	166	17	6.54	+	2.6	0.000617	0.0265	0.0265		0.000617
nucleobase-containing compound biosynthetic process (GO:0034654)	813	83	32.02	+	2.59	5.86e-14	1.51e-11	1.51e-11		5.86e-14
protein localization to organelle (GO:0033365)	667	68	26.27	+	2.59	1.07e-11	2.04e-09	2.04e-09		1.07e-11
negative regulation of Wnt signaling pathway (GO:0030178)	187	19	7.37	+	2.58	0.000332	0.0165	0.0165		0.000332
protein-containing complex organization (GO:0043933)	1410	143	55.54	+	2.57	1.02e-23	1.6e-20	1.6e-20		1.02e-23
establishment of vesicle localization (GO:0051650)	168	17	6.62	+	2.57	0.000698	0.0296	0.0296		0.000698
protein localization to nucleus (GO:0034504)	179	18	7.05	+	2.55	0.000527	0.0234	0.0234		0.000527
regulation of mRNA catabolic process (GO:0061013)	199	20	7.84	+	2.55	0.000267	0.0139	0.0139		0.000267
mRNA metabolic process (GO:0016071)	598	60	23.56	+	2.55	4.89e-10	8.07e-08	8.07e-08		4.89e-10
positive regulation of peptidase activity (GO:0010952)	191	19	7.52	+	2.53	0.000423	0.02	0.02		0.000423
regulation of cysteine-type endopeptidase activity (GO:2000116)	232	23	9.14	+	2.52	0.000165	0.00933	0.00933		0.000165
protein transport (GO:0015031)	1159	114	45.65	+	2.5	7.53e-18	3.69e-15	3.69e-15		7.53e-18
heterocycle biosynthetic process (GO:0018130)	885	87	34.86	+	2.5	8.66e-14	2.15e-11	2.15e-11		8.66e-14
biological process involved in symbiotic interaction (GO:0044403)	245	24	9.65	+	2.49	0.000127	0.00741	0.00741		0.000127
ribonucleoprotein complex biogenesis (GO:0022613)	429	42	16.9	+	2.49	2.93e-07	3.24e-05	3.24e-05		2.93e-07
vesicle organization (GO:0016050)	317	31	12.49	+	2.48	1.16e-05	0.000927	0.000927		1.16e-05
aromatic compound biosynthetic process (GO:0019438)	895	87	35.25	+	2.47	1.36e-13	3.27e-11	3.27e-11		1.36e-13
regulation of translation (GO:0006417)	402	39	15.83	+	2.46	9.59e-07	9.76e-05	9.76e-05		9.59e-07
establishment of protein localization (GO:0045184)	1248	121	49.16	+	2.46	1.21e-18	7.02e-16	7.02e-16		1.21e-18
post-transcriptional regulation of gene expression (GO:0010608)	517	50	20.36	+	2.46	3.5e-08	4.35e-06	4.35e-06		3.5e-08
regulation of cellular macromolecule biosynthetic process (GO:2000112)	551	53	21.7	+	2.44	1.46e-08	1.98e-06	1.98e-06		1.46e-08
regulation of protein-containing complex assembly (GO:0043254)	410	39	16.15	+	2.41	1.91e-06	0.000178	0.000178		1.91e-06
nucleobase-containing compound transport (GO:0015931)	225	21	8.86	+	2.37	0.000542	0.0237	0.0237		0.000542
establishment of localization in cell (GO:0051649)	1631	151	64.25	+	2.35	1.65e-21	1.72e-18	1.72e-18		1.65e-21
nucleocytoplasmic transport (GO:0006913)	238	22	9.37	+	2.35	0.000436	0.0203	0.0203		0.000436
nuclear transport (GO:0051169)	238	22	9.37	+	2.35	0.000436	0.0202	0.0202		0.000436
regulation of supramolecular fiber organization (GO:1902903)	382	35	15.05	+	2.33	1.2e-05	0.000936	0.000936		1.2e-05
regulation of cellular amide metabolic process (GO:0034248)	460	42	18.12	+	2.32	2.19e-06	0.000199	0.000199		2.19e-06
autophagy (GO:0006914)	286	26	11.27	+	2.31	0.000228	0.0123	0.0123		0.000228
process utilizing autophagic mechanism (GO:0061919)	286	26	11.27	+	2.31	0.000228	0.0122	0.0122		0.000228
protein polyubiquitination (GO:0000209)	244	22	9.61	+	2.29	0.000571	0.0249	0.0249		0.000571
carbohydrate derivative biosynthetic process (GO:1901137)	599	54	23.59	+	2.29	9.66e-08	1.12e-05	1.12e-05		9.66e-08
regulation of mRNA metabolic process (GO:1903311)	324	29	12.76	+	2.27	0.000102	0.0062	0.0062		0.000102
transcription by RNA polymerase II (GO:0006366)	270	24	10.64	+	2.26	0.00051	0.0229	0.0229		0.00051
establishment of organelle localization (GO:0051656)	374	33	14.73	+	2.24	5.63e-05	0.00382	0.00382		5.63e-05
organic cyclic compound biosynthetic process (GO:1901362)	1023	90	40.3	+	2.23	8.68e-12	1.7e-09	1.7e-09		8.68e-12
organophosphate biosynthetic process (GO:0090407)	548	48	21.59	+	2.22	1.01e-06	0.000102	0.000102		1.01e-06
cellular protein localization (GO:0034613)	1344	117	52.94	+	2.21	8.4e-15	2.35e-12	2.35e-12		8.4e-15
cellular nitrogen compound biosynthetic process (GO:0044271)	1381	120	54.4	+	2.21	3.66e-15	1.04e-12	1.04e-12		3.66e-15
cellular macromolecule localization (GO:0070727)	1349	117	53.14	+	2.2	1e-14	2.75e-12	2.75e-12		1e-14
proteasome-mediated ubiquitin-dependent protein catabolic process (GO:0043161)	342	29	13.47	+	2.15	0.000269	0.014	0.014		0.000269
localization within membrane (GO:0051668)	519	44	20.44	+	2.15	5.71e-06	0.000481	0.000481		5.71e-06
nitrogen compound transport (GO:0071705)	1560	132	61.45	+	2.15	8.43e-16	2.59e-13	2.59e-13		8.43e-16
actin filament organization (GO:0007015)	272	23	10.71	+	2.15	0.00105	0.0419	0.0419		0.00105
positive regulation of establishment of protein localization (GO:1904951)	320	27	12.6	+	2.14	0.000505	0.0228	0.0228		0.000505
proteasomal protein catabolic process (GO:0010498)	369	31	14.53	+	2.13	0.000169	0.00949	0.00949		0.000169
protein localization to membrane (GO:0072657)	442	37	17.41	+	2.13	4.7e-05	0.00326	0.00326		4.7e-05
regulation of actin filament organization (GO:0110053)	275	23	10.83	+	2.12	0.00117	0.0456	0.0456		0.00117
cellular component disassembly (GO:0022411)	300	25	11.82	+	2.12	0.000997	0.0403	0.0403		0.000997
protein localization (GO:0008104)	1880	156	74.05	+	2.11	5.49e-18	2.87e-15	2.87e-15		5.49e-18
RNA processing (GO:0006396)	858	71	33.8	+	2.1	1.85e-08	2.46e-06	2.46e-06		1.85e-08
positive regulation of protein transport (GO:0051222)	304	25	11.97	+	2.09	0.00109	0.0432	0.0432		0.00109
response to oxidative stress (GO:0006979)	367	30	14.46	+	2.08	0.000437	0.0202	0.0202		0.000437
cellular localization (GO:0051641)	2260	184	89.02	+	2.07	1.5e-20	1.17e-17	1.17e-17		1.5e-20
positive regulation of proteolysis (GO:0045862)	370	30	14.57	+	2.06	0.000461	0.0211	0.0211		0.000461
regulation of Wnt signaling pathway (GO:0030111)	346	28	13.63	+	2.05	0.000836	0.0344	0.0344		0.000836
membrane organization (GO:0061024)	841	68	33.13	+	2.05	1.01e-07	1.16e-05	1.16e-05		1.01e-07
regulation of catabolic process (GO:0009894)	1005	80	39.59	+	2.02	1.11e-08	1.57e-06	1.57e-06		1.11e-08
transcription, DNA-templated (GO:0006351)	417	33	16.43	+	2.01	0.000379	0.0184	0.0184		0.000379
regulation of intracellular transport (GO:0032386)	342	27	13.47	+	2	0.00128	0.0494	0.0494		0.00128
nucleic acid-templated transcription (GO:0097659)	418	33	16.47	+	2	0.000385	0.0186	0.0186		0.000385
regulation of cellular localization (GO:0060341)	748	59	29.46	+	2	1.82e-06	0.000172	0.000172		1.82e-06
cellular component assembly (GO:0022607)	2398	189	94.46	+	2	1.35e-19	9.19e-17	9.19e-17		1.35e-19
positive regulation of organelle organization (GO:0010638)	510	40	20.09	+	1.99	9.38e-05	0.00584	0.00584		9.38e-05
peptide metabolic process (GO:0006518)	538	42	21.19	+	1.98	6.02e-05	0.00401	0.00401		6.02e-05
cellular component biogenesis (GO:0044085)	2630	205	103.6	+	1.98	5.53e-21	4.56e-18	4.56e-18		5.53e-21
regulation of establishment of protein localization (GO:0070201)	526	41	20.72	+	1.98	7.84e-05	0.0051	0.0051		7.84e-05
regulation of protein transport (GO:0051223)	501	39	19.73	+	1.98	0.000132	0.0076	0.0076		0.000132
carbohydrate derivative metabolic process (GO:1901135)	978	76	38.52	+	1.97	7.78e-08	9.1e-06	9.1e-06		7.78e-08
RNA biosynthetic process (GO:0032774)	428	33	16.86	+	1.96	0.000477	0.0216	0.0216		0.000477
regulation of protein catabolic process (GO:0042176)	403	31	15.87	+	1.95	0.000803	0.0332	0.0332		0.000803
organophosphate metabolic process (GO:0019637)	889	68	35.02	+	1.94	5.94e-07	6.25e-05	6.25e-05		5.94e-07
nucleobase-containing compound metabolic process (GO:0006139)	2610	199	102.81	+	1.94	3.78e-19	2.37e-16	2.37e-16		3.78e-19
regulation of cellular catabolic process (GO:0031329)	866	66	34.11	+	1.93	1.04e-06	0.000105	0.000105		1.04e-06
regulation of protein localization (GO:0032880)	847	64	33.36	+	1.92	1.99e-06	0.000185	0.000185		1.99e-06
positive regulation of apoptotic process (GO:0043065)	505	38	19.89	+	1.91	0.000345	0.0171	0.0171		0.000345
regulation of actin filament-based process (GO:0032970)	399	30	15.72	+	1.91	0.00126	0.0485	0.0485		0.00126
macromolecule localization (GO:0033036)	2302	173	90.68	+	1.91	4.9e-16	1.63e-13	1.63e-13		4.9e-16
modification-dependent protein catabolic process (GO:0019941)	576	43	22.69	+	1.9	0.000152	0.00869	0.00869		0.000152
regulation of proteolysis (GO:0030162)	737	55	29.03	+	1.89	1.59e-05	0.00118	0.00118		1.59e-05
ubiquitin-dependent protein catabolic process (GO:0006511)	565	42	22.26	+	1.89	0.000203	0.0112	0.0112		0.000203
protein catabolic process (GO:0030163)	718	53	28.28	+	1.87	2.98e-05	0.00213	0.00213		2.98e-05
heterocycle metabolic process (GO:0046483)	2778	205	109.43	+	1.87	2.13e-18	1.19e-15	1.19e-15		2.13e-18
regulation of peptidase activity (GO:0052547)	448	33	17.65	+	1.87	0.001	0.0404	0.0404		0.001
positive regulation of programmed cell death (GO:0043068)	517	38	20.36	+	1.87	0.000431	0.0202	0.0202		0.000431
modification-dependent macromolecule catabolic process (GO:0043632)	587	43	23.12	+	1.86	0.000189	0.0105	0.0105		0.000189
cellular aromatic compound metabolic process (GO:0006725)	2831	207	111.51	+	1.86	3.83e-18	2.07e-15	2.07e-15		3.83e-18
organonitrogen compound biosynthetic process (GO:1901566)	1331	97	52.43	+	1.85	2.29e-08	2.97e-06	2.97e-06		2.29e-08
RNA metabolic process (GO:0016070)	1442	105	56.8	+	1.85	4.39e-09	6.43e-07	6.43e-07		4.39e-09
cellular nitrogen compound metabolic process (GO:0034641)	3354	244	132.11	+	1.85	1.68e-21	1.64e-18	1.64e-18		1.68e-21
cellular protein catabolic process (GO:0044257)	661	48	26.04	+	1.84	0.00012	0.00707	0.00707		0.00012
organic substance transport (GO:0071702)	1928	140	75.94	+	1.84	6.95e-12	1.38e-09	1.38e-09		6.95e-12
organelle localization (GO:0051640)	503	36	19.81	+	1.82	0.0012	0.0468	0.0468		0.0012
proteolysis involved in cellular protein catabolic process (GO:0051603)	633	45	24.93	+	1.8	0.0003	0.0152	0.0152		0.0003
regulation of organelle organization (GO:0033043)	1185	84	46.68	+	1.8	6.41e-07	6.66e-05	6.66e-05		6.41e-07
cellular macromolecule catabolic process (GO:0044265)	852	60	33.56	+	1.79	3.8e-05	0.00268	0.00268		3.8e-05
negative regulation of cellular component organization (GO:0051129)	683	48	26.9	+	1.78	0.000232	0.0124	0.0124		0.000232
organelle organization (GO:0006996)	3424	239	134.87	+	1.77	8.29e-19	4.99e-16	4.99e-16		8.29e-19
macromolecule catabolic process (GO:0009057)	951	66	37.46	+	1.76	2.17e-05	0.00158	0.00158		2.17e-05
organic cyclic compound metabolic process (GO:1901360)	3076	212	121.16	+	1.75	6.56e-16	2.06e-13	2.06e-13		6.56e-16
gene expression (GO:0010467)	2080	143	81.93	+	1.75	1.64e-10	2.9e-08	2.9e-08		1.64e-10
regulation of programmed cell death (GO:0043067)	1484	102	58.45	+	1.74	1.15e-07	1.31e-05	1.31e-05		1.15e-07
regulation of apoptotic process (GO:0042981)	1456	100	57.35	+	1.74	1.81e-07	2.03e-05	2.03e-05		1.81e-07
regulation of cell death (GO:0010941)	1631	111	64.25	+	1.73	6.06e-08	7.2e-06	7.2e-06		6.06e-08
nucleic acid metabolic process (GO:0090304)	2109	143	83.07	+	1.72	4.41e-10	7.43e-08	7.43e-08		4.41e-10
negative regulation of cell death (GO:0060548)	1006	67	39.63	+	1.69	7.19e-05	0.00473	0.00473		7.19e-05
negative regulation of protein metabolic process (GO:0051248)	1040	68	40.97	+	1.66	9.38e-05	0.00586	0.00586		9.38e-05
apoptotic process (GO:0006915)	903	59	35.57	+	1.66	0.000265	0.0139	0.0139		0.000265
programmed cell death (GO:0012501)	949	62	37.38	+	1.66	0.000188	0.0105	0.0105		0.000188
negative regulation of programmed cell death (GO:0043069)	905	59	35.65	+	1.66	0.000272	0.0141	0.0141		0.000272
cellular biosynthetic process (GO:0044249)	2255	147	88.82	+	1.65	2.89e-09	4.43e-07	4.43e-07		2.89e-09
cellular response to stress (GO:0033554)	1554	101	61.21	+	1.65	1.68e-06	0.000161	0.000161		1.68e-06
macromolecule biosynthetic process (GO:0009059)	1291	83	50.85	+	1.63	2.76e-05	0.00198	0.00198		2.76e-05
negative regulation of apoptotic process (GO:0043066)	887	57	34.94	+	1.63	0.000615	0.0265	0.0265		0.000615
cell death (GO:0008219)	984	63	38.76	+	1.63	0.000326	0.0165	0.0165		0.000326
positive regulation of cellular protein metabolic process (GO:0032270)	1423	91	56.05	+	1.62	1.31e-05	0.00101	0.00101		1.31e-05
regulation of cellular component biogenesis (GO:0044087)	957	61	37.7	+	1.62	0.000388	0.0187	0.0187		0.000388
regulation of protein metabolic process (GO:0051246)	2577	163	101.51	+	1.61	2.93e-09	4.46e-07	4.46e-07		2.93e-09
organic substance biosynthetic process (GO:1901576)	2325	147	91.58	+	1.61	2.36e-08	3.04e-06	3.04e-06		2.36e-08
positive regulation of protein metabolic process (GO:0051247)	1510	95	59.48	+	1.6	1.24e-05	0.000966	0.000966		1.24e-05
biosynthetic process (GO:0009058)	2390	150	94.14	+	1.59	2.52e-08	3.21e-06	3.21e-06		2.52e-08
positive regulation of transport (GO:0051050)	910	57	35.84	+	1.59	0.000989	0.0401	0.0401		0.000989
cellular component organization (GO:0016043)	5459	338	215.03	+	1.57	5.92e-20	4.22e-17	4.22e-17		5.92e-20
regulation of cellular protein metabolic process (GO:0032268)	2409	149	94.89	+	1.57	7.2e-08	8.48e-06	8.48e-06		7.2e-08
negative regulation of cellular protein metabolic process (GO:0032269)	972	60	38.29	+	1.57	0.00105	0.0419	0.0419		0.00105
cellular component organization or biogenesis (GO:0071840)	5659	349	222.91	+	1.57	1.55e-20	1.16e-17	1.16e-17		1.55e-20
cellular catabolic process (GO:0044248)	1658	102	65.31	+	1.56	1.53e-05	0.00115	0.00115		1.53e-05
positive regulation of cellular component organization (GO:0051130)	1047	64	41.24	+	1.55	0.000882	0.0362	0.0362		0.000882
transport (GO:0006810)	3800	231	149.68	+	1.54	9.37e-12	1.81e-09	1.81e-09		9.37e-12
catabolic process (GO:0009056)	1930	116	76.02	+	1.53	1.05e-05	0.000842	0.000842		1.05e-05
establishment of localization (GO:0051234)	3957	237	155.87	+	1.52	1.91e-11	3.52e-09	3.52e-09		1.91e-11
negative regulation of molecular function (GO:0044092)	1141	68	44.94	+	1.51	0.00108	0.0431	0.0431		0.00108
small molecule metabolic process (GO:0044281)	1616	95	63.65	+	1.49	0.000159	0.00902	0.00902		0.000159
cellular metabolic process (GO:0044237)	7138	417	281.17	+	1.48	1.15e-21	1.29e-18	1.29e-18		1.15e-21
regulation of cellular component organization (GO:0051128)	2345	136	92.37	+	1.47	9.12e-06	0.000741	0.000741		9.12e-06
vesicle-mediated transport (GO:0016192)	1346	78	53.02	+	1.47	0.00117	0.0457	0.0457		0.00117
regulation of localization (GO:0032879)	2762	159	108.8	+	1.46	1.49e-06	0.000146	0.000146		1.49e-06
regulation of transport (GO:0051049)	1742	98	68.62	+	1.43	0.000546	0.0238	0.0238		0.000546
organic substance catabolic process (GO:1901575)	1638	92	64.52	+	1.43	0.000982	0.04	0.04		0.000982
nitrogen compound metabolic process (GO:0006807)	6583	367	259.3	+	1.42	1.1e-14	2.98e-12	2.98e-12		1.1e-14
localization (GO:0051179)	5157	284	203.13	+	1.4	5.96e-10	9.72e-08	9.72e-08		5.96e-10
metabolic process (GO:0008152)	8019	435	315.87	+	1.38	1.49e-16	5.69e-14	5.69e-14		1.49e-16
organonitrogen compound metabolic process (GO:1901564)	5000	270	196.95	+	1.37	1.79e-08	2.4e-06	2.4e-06		1.79e-08
positive regulation of cellular process (GO:0048522)	5740	307	226.1	+	1.36	1.69e-09	2.68e-07	2.68e-07		1.69e-09
regulation of molecular function (GO:0065009)	3079	163	121.28	+	1.34	0.000116	0.00689	0.00689		0.000116
cellular macromolecule metabolic process (GO:0044260)	4236	223	166.86	+	1.34	4.29e-06	0.000369	0.000369		4.29e-06
primary metabolic process (GO:0044238)	7091	373	279.31	+	1.34	3.17e-11	5.77e-09	5.77e-09		3.17e-11
regulation of biological quality (GO:0065008)	3730	196	146.92	+	1.33	2.45e-05	0.00177	0.00177		2.45e-05
positive regulation of biological process (GO:0048518)	6255	328	246.38	+	1.33	2.62e-09	4.06e-07	4.06e-07		2.62e-09
cellular protein metabolic process (GO:0044267)	3349	175	131.92	+	1.33	0.000109	0.00658	0.00658		0.000109
regulation of cellular metabolic process (GO:0031323)	6040	313	237.92	+	1.32	3.73e-08	4.6e-06	4.6e-06		3.73e-08
organic substance metabolic process (GO:0071704)	7577	391	298.46	+	1.31	9.82e-11	1.75e-08	1.75e-08		9.82e-11
positive regulation of nitrogen compound metabolic process (GO:0051173)	3142	162	123.76	+	1.31	0.000424	0.02	0.02		0.000424
regulation of metabolic process (GO:0019222)	6720	344	264.7	+	1.3	1.27e-08	1.76e-06	1.76e-06		1.27e-08
positive regulation of cellular metabolic process (GO:0031325)	3329	169	131.13	+	1.29	0.000581	0.0252	0.0252		0.000581
macromolecule metabolic process (GO:0043170)	5847	296	230.31	+	1.29	1.06e-06	0.000106	0.000106		1.06e-06
regulation of nitrogen compound metabolic process (GO:0051171)	5689	288	224.09	+	1.29	1.6e-06	0.000155	0.000155		1.6e-06
positive regulation of macromolecule metabolic process (GO:0010604)	3507	176	138.14	+	1.27	0.00075	0.0314	0.0314		0.00075
positive regulation of metabolic process (GO:0009893)	3816	191	150.31	+	1.27	0.000478	0.0216	0.0216		0.000478
regulation of primary metabolic process (GO:0080090)	5847	292	230.31	+	1.27	4.23e-06	0.000366	0.000366		4.23e-06
negative regulation of cellular process (GO:0048523)	4867	243	191.71	+	1.27	5.39e-05	0.00367	0.00367		5.39e-05
negative regulation of biological process (GO:0048519)	5288	260	208.29	+	1.25	7.22e-05	0.00473	0.00473		7.22e-05
protein metabolic process (GO:0019538)	3953	194	155.71	+	1.25	0.0011	0.0435	0.0435		0.0011
regulation of macromolecule metabolic process (GO:0060255)	6190	302	243.82	+	1.24	1.8e-05	0.00132	0.00132		1.8e-05
cellular process (GO:0009987)	15176	719	597.78	+	1.2	5.51e-25	1.44e-21	1.44e-21		5.51e-25
biological_process (GO:0008150)	17859	775	703.47	+	1.1	2e-16	7.29e-14	7.29e-14		2e-16
signaling (GO:0023052)	5163	162	203.37	-	0.8	0.000911	0.0373	0.0373		0.000911
immune response (GO:0006955)	1606	36	63.26	-	0.57	0.000205	0.0112	0.0112		0.000205
system process (GO:0003008)	2049	37	80.71	-	0.46	3.27e-08	4.1e-06	4.1e-06		3.27e-08
protein phosphorylation (GO:0006468)	722	12	28.44	-	0.42	0.000779	0.0325	0.0325		0.000779
nervous system process (GO:0050877)	1440	19	56.72	-	0.33	8.93e-09	1.28e-06	1.28e-06		8.93e-09
Unclassified (UNCLASSIFIED)	2730	36	107.53	-	0.33	2e-16	7.46e-14	7.46e-14		2e-16
G protein-coupled receptor signaling pathway (GO:0007186)	1221	13	48.1	-	0.27	3.21e-09	4.84e-07	4.84e-07		3.21e-09
adaptive immune response (GO:0002250)	652	6	25.68	-	0.23	6.41e-06	0.000537	0.000537		6.41e-06
detection of stimulus (GO:0051606)	685	6	26.98	-	0.22	2.35e-06	0.000211	0.000211		2.35e-06
sensory perception (GO:0007600)	984	7	38.76	-	0.18	7.33e-10	1.18e-07	1.18e-07		7.33e-10
detection of chemical stimulus (GO:0009593)	526	3	20.72	-	0.14	4.33e-06	0.000371	0.000371		4.33e-06
sensory perception of smell (GO:0007608)	470	1	18.51	-	0.05	4.87e-07	5.22e-05	5.22e-05		4.87e-07
sensory perception of chemical stimulus (GO:0007606)	545	1	21.47	-	0.05	2.08e-08	2.74e-06	2.74e-06		2.08e-08
detection of stimulus involved in sensory perception (GO:0050906)	559	1	22.02	-	0.05	1.45e-08	1.98e-06	1.98e-06		1.45e-08
epidermal cell differentiation (GO:0009913)	211	0	8.31	-	< 0.01	0.000439	0.0202	0.0202		0.000439
detection of chemical stimulus involved in sensory perception of smell (GO:0050911)	443	0	17.45	-	< 0.01	4.91e-08	5.87e-06	5.87e-06		4.91e-08
detection of chemical stimulus involved in sensory perception (GO:0050907)	489	0	19.26	-	< 0.01	1.04e-08	1.48e-06	1.48e-06		1.04e-08

## Sheet: Eup.Nup.Pdw
genes	normal	PDAC	Spl_Meso
MRPL20	0.361702	0	1.29553
RPL22	0.638298	0	6.45021
RPL11	2.61702	0	18.3348
RPS8	2.68085	0	30.3255
FUBP1	0.574468	0.215983	2.10093
RBMXL1	0.319149	0.0820734	1.69419
RPL5	1.89362	0	7.17911
MRPS21	0.212766	0	1.31862
RPS27	3.02128	0	5.51508
TPR	0.978723	0.359071	1.50969
HNRNPU	4.38298	0.782937	2.23808
RPS7	1.82979	0	18.3739
MRPL33	0.212766	0	1.05543
RPS27A	1.97872	0	24.0226
EIF5B	1.42553	0.340173	1.63724
RPL31	1	0	10.6291
ATP5MC3	0.319149	0	2.22072
HNRNPA3	1.65957	1.02808	3.14558
RPL37A	2.53191	0	14.4436
NCL	1.70213	1.16523	5.55518
RPL32	2.89362	0	27.2664
RPL15	1.65957	0	8.91727
RPSA	1.40426	0	14.2399
RPL14	1.51064	0	22.2564
GPX1	0.595745	0	1.46352
RPL29	1.85106	0	4.92755
RPL24	1.57447	0	15.3476
RPL22L1	0.276596	0	9.56967
RPL35A	1.19149	0	12.8007
ATP5ME	0.425532	0	1.50345
RPL9	1.68085	0	5.61095
RPL34	2.44681	0	10.8787
RPS3A	1.70213	0	20.7211
RPL37	2.17021	0	13.6736
RPS23	1.68085	0	24.2057
SRP19	0.340426	0.0696544	1.02898
RPS14	2.25532	0	26.6996
GPX3	3.46809	0.0448164	1.66504
G3BP1	0.957447	0.389309	2.4802
RPS18	3.3617	0	26.0066
RPS10	0.808511	0	10.3919
RPL10A	1.78723	0	11.4987
RPL7L1	0.382979	0	0.937321
RPS12	2.57447	0	8.08408
ATP5MF	0.446809	0	3.68913
STMP1	0.276596	0	1.55164
SFRP1	0.765957	0.0134989	1.48846
RPS20	1.17021	0	14.7638
RPL7	0.978723	0	15.8521
RPL30	1.91489	0	6.77338
RPL8	2.31915	0	18.8869
RPS6	1.80851	0	21.4505
RPL35	2.04255	0	4.70379
RPL12	2.25532	0	9.37186
RPL7A	2.21277	0	6.89823
ATP5F1C	0.234043	0	2.86723
MRPS16	0.276596	0	0.713395
RPS24	2.76596	0	7.60118
MRPL43	0.319149	0	0.648526
EIF3A	1.38298	0.266739	2.03067
RPLP2	2.40426	0	13.5173
H19	1.29787	0	4.70295
CD81	1.74468	0.544816	2.01129
RPL27A	1.31915	0	17.1476
RPS13	1.40426	0	13.9983
SF3B2	0.702128	0.407667	2.00927
RPS3	2.08511	0	19.797
ATP5MG	0.425532	0	1.45004
RPS25	1.06383	0	10.3773
MRPL51	0.212766	0	1.01601
CHD4	0.489362	0.210043	1.14507
ATP5MC2	0.404255	0	3.81702
CBX5	0.574468	0.210043	1.32671
RPS26	0.659574	0	13.0858
CNPY2	0.680851	0.147408	1.39646
ATP5F1B	0.659574	0	6.03067
NAP1L1	1.6383	1.11933	3.58669
MRPL42	0.255319	0	1.85746
METAP2	0.744681	0.326674	1.59798
RPL6	1.95745	0	8.89587
RPLP0	1.80851	0	27.4249
ANAPC5	0.638298	0.37527	1.43083
RPL21	1.6383	0	15.2792
ACIN1	0.617021	0.178186	1.22595
RPS29	1.42553	0	11.9439
RPL36AL	0.702128	0	3.95737
RPS27L	0.361702	0	4.48088
RPL4	1	0	15.1233
RPLP1	4.38298	0	15.8507
RPS17	0.446809	0	14.3217
RPS2	3.34043	0	29.4404
SRRM2	1.82979	0.438985	2.74052
RPS15A	1.55319	0	18.1243
ANKRD11	1.44681	0.179806	1.26908
RPL13	3.97872	0	31.9961
TP53	0.319149	0.0961123	1.1166
RPL26	1.40426	0	16.8906
RPL23A	1.2766	0	17.4659
RPL23	1.61702	0	19.0831
RPL19	1.89362	0	14.8662
RPL27	0.787234	0	7.38214
ATP5MC1	0.276596	0	3.78955
SRSF1	0.574468	0.285637	1.59073
RPL38	1.06383	0	6.52199
ATP5PD	0.297872	0	3.93058
MRPS7	0.191489	0	0.70615
ATP5F1A	0.404255	0	3.34591
RPL17	0.276596	0	16.5437
ATP5F1D	0.510638	0	2.65628
DAZAP1	0.404255	0.158207	1.19107
RPS15	2.14894	0	12.5356
MBD3	0.382979	0.0863931	1.71222
MAP2K2	0.446809	0.158207	1.5043
RPL36	2.44681	0	8.71761
RPS28	2.3617	0	7.44078
SMARCA4	0.446809	0.115551	0.981466
RPL18A	2.08511	0	27.0942
RPS16	2.3617	0	20.1302
RPS19	2.59574	0	32.4192
RPL18	2	0	13.5562
RPL13A	3.2766	0	22.8671
RPS11	1.59574	0	21.7072
RPS9	2.12766	0	17.4866
RPL28	2.78723	0	10.6227
RPS5	1.44681	0	25.6494
TRIM28	0.404255	0.150648	1.74962
NOP56	0.510638	0.220842	1.51441
RBM39	2.08511	0.830454	3.21297
SRSF6	0.744681	0.0982721	1.95282
ATP5F1E	1	0	2.18298
RPS21	1.48936	0	5.11676
ATP5PF	0.361702	0	3.83033
ATP5PO	0.212766	0	3.55619
NDUFV3	0.382979	0.0680346	1.04718
EWSR1	1.2766	0.388229	1.65796
RPL3	2.7234	0	19.3085
RPS4X	1.3617	0	21.4532
RPL36A	0.531915	0	6.76529
RPL39	1.68085	0	11.4359
GPC3	0.382979	0.0534557	1.7476
RPL10	4.14894	0	7.71542
RPS4Y1	0.659574	0	21.4532
RPS19BP1	0.276596	0	0.621061
SFPQ	2.3617	0.589093	1.88222
HNRNPH1	2.02128	0.322894	1.3262
TARDBP	0.489362	0.146328	0.943387
SRSF11	1.82979	0.793737	2.10312
TPM3	1.02128	0.533477	1.69688
SMARCA5	0.744681	0.24784	1.23623
PBX1	1.93617	0.188445	1.24701
SON	4.10638	0.703564	1.97186
IMMT	0.468085	0.12851	0.889975
HNRNPA2B1	4.10638	2.80724	4.92755
MRPS26	0.255319	0	0.545072
MRPL41	0.255319	0	0.537489
MRPS25	0.234043	0	0.541533
PSMD12	0.468085	0.196544	1.00084
MRPL4	0.234043	0	0.541196
EIF3B	0.914894	0.13121	0.858467
GSPT1	0.531915	0.153348	0.897388
PA2G4	0.723404	0.444384	1.57877
YAF2	0.680851	0.167387	0.881887
ATP2B1	0.510638	0.13013	1.03606
MRPS5	0.319149	0	0.516933
HNRNPD	0.595745	0.260799	1.07515
PNN	1.02128	0.263499	1.10783
MEIS1	0.851064	0.12041	0.826453
GTPBP4	0.489362	0.117171	0.807077
ARID1A	0.468085	0.0966523	0.70396
AHSA2P	0.468085	0	0.473126
LUC7L3	1.3617	0.403348	1.23184
HNRNPR	0.87234	0.525378	1.44448
NSUN2	0.276596	0.0593952	0.624263
SMC1A	0.404255	0.152268	0.821904
TOMM70	0.255319	0	0.458298
VCP	1.19149	0.800216	1.86352
RBM25	2.46809	0.653888	1.62814
ABCF1	0.468085	0.175486	0.79444
RPS6KB1	0.446809	0	0.424937
SF3B1	1.46809	0.515659	1.40084
PUM3	0.595745	0	0.443808
TXNRD1	0.468085	0.118251	0.66369
KRT8	0.382979	0.0658747	1.15552
TIA1	0.574468	0.24892	0.919966
PRKACA	0.297872	0.0674946	0.536816
GATA6	0.404255	0.050216	0.757877
CTPS1	0.255319	0.0410367	0.485088
MTAP	0.340426	0.0934125	0.595956
DDB1	0.595745	0.192765	0.794103
ZNF207	1.51064	0.420626	1.12115
SNHG6	0.234043	0	0.371525
RNPS1	0.744681	0.448164	1.16411
SMCHD1	0.553191	0.131749	0.640775
EIF4G1	1.10638	0.300756	0.939511
NR2F1	2.85106	0.0907127	0.744566
SNRNP70	1.04255	0.428186	1.14558
PLPP3	2.08511	0	0.455939
CCZ1	0.297872	0.0291577	0.41449
DHX15	0.425532	0.147408	0.634035
TRA2B	1.91489	0.86933	1.72856
DDX46	0.851064	0.239741	0.804886
IGFBP2	1.42553	0.0961123	0.59107
SUPT16H	0.446809	0.159287	0.81112
NRP1	1.38298	0.106371	1.00067
BORCS7	0.255319	0	0.329402
EVL	0.531915	0.0804536	0.500758
PHIP	1.10638	0.2527	0.78433
MAT2A	1.97872	0.603132	1.31559
SRPRA	0.319149	0	0.322831
PKN2	0.425532	0.158207	0.629992
WDR43	0.510638	0.105292	0.561247
ZRANB2	1.55319	0.341793	0.920303
NRDC	0.446809	0	0.311542
APOE	0.787234	0.182505	0.581129
MEG3	4.85106	2.38715	6.97523
CSNK2A1	0.595745	0.227322	0.711036
CELF1	0.680851	0.161447	0.585173
METRN	0.319149	0.0734341	0.436563
AGO2	0.914894	0.0772138	0.436394
UBE3A	0.553191	0.260799	0.728559
ATAD2	0.234043	0.0232181	0.334794
GPATCH4	0.468085	0.0707343	0.422915
SSBP3	0.361702	0.12905	0.519461
U2SURP	0.765957	0.354752	0.865206
KPNB1	0.914894	0.37149	0.921483
MAP1B	2.65957	0.309935	1.51373
HNRNPL	0.617021	0.25432	0.699073
MRPL1	0.191489	0	0.258635
SEH1L	0.340426	0.0788337	0.409941
SYNCRIP	0.893617	0.338553	0.850211
PTP4A2	1.19149	0.462203	1.00135
SCAF11	1.34043	0.424406	0.949115
TMEM33	0.382979	0.107991	0.441281
TCERG1	0.468085	0.219762	0.62679
MAPK1	0.382979	0.12851	0.471272
NCBP3	0.404255	0	0.232182
CASP8AP2	0.404255	0.103672	0.44027
JARID2	0.446809	0.024838	0.287953
NOP14	0.319149	0.0637149	0.361415
UBAP2	0.276596	0.0658747	0.355855
NCOR1	0.702128	0.359611	0.804886
RBM5	1.08511	0.154968	0.501769
SRSF5	1.23404	0.659827	1.21264
THOC1	0.319149	0.0637149	0.346757
BAZ1B	0.659574	0.205724	0.589385
APLP2	1.3617	0.171706	0.525695
DDX18	0.829787	0.334233	0.792081
USF2	0.361702	0.0928726	0.392081
TNRC6A	1.21277	0.159827	0.517607
TOR1AIP2	0.553191	0.134989	0.455771
PKDCC	0.404255	0.0512959	0.331087
BCLAF1	0.893617	0.442225	0.944229
SPART	0.617021	0	0.212131
PTBP2	0.340426	0.12149	0.438922
UBN2	0.468085	0.0593952	0.333783
PRPF38B	1.48936	0.220842	0.596967
PTBP1	0.723404	0.385529	0.822746
CDK12	0.617021	0.118251	0.426453
HUWE1	0.468085	0.173866	0.503286
RBM14	0.297872	0.0701944	0.340354
OAF	0.765957	0.087473	0.366807
TTC14	0.978723	0.160367	0.483741
CEBPZ	0.446809	0.180886	0.511879
RBM28	0.468085	0.0934125	0.367818
NIPBL	0.851064	0.191145	0.516091
ESF1	0.638298	0.319654	0.705476
RRN3P1	0.340426	0	0.19444
MSI2	0.425532	0.0491361	0.290649
PUM1	0.595745	0.211123	0.546925
PRPF4B	1.12766	0.224622	0.566639
HNRNPUL2	0.340426	0.0901728	0.349284
PURB	0.319149	0.0896328	0.357372
RPS6KA3	0.191489	0	0.193597
NSD1	0.425532	0.135529	0.428644
BRWD1	0.510638	0.158207	0.462679
DDX42	0.659574	0.150108	0.443639
CLPTM1L	0.297872	0.074514	0.317776
HIPK2	0.340426	0.0421166	0.263521
IGF2R	0.659574	0.107991	0.429486
NELFB	0.361702	0.0847732	0.331255
TAX1BP1	0.638298	0.301836	0.687447
USP34	0.808511	0.198164	0.516933
CHD1	0.851064	0.306156	0.642123
CHD8	0.446809	0.0772138	0.307329
SENP6	0.680851	0.224082	0.547767
NFIB	3.70213	0.105832	0.403538
DICER1	0.765957	0.112311	0.363774
ZNF562	0.319149	0.0442765	0.250716
WAC	0.531915	0.24514	0.549958
NES	0.255319	0.0226782	0.2246
RBPMS	0.914894	0.37419	0.777254
CDC42EP4	0.680851	0.0831533	0.305307
ZNF266	0.255319	0.0485961	0.250716
DDX27	0.489362	0.140929	0.402696
GOSR2	0.340426	0.0593952	0.264869
TNKS2	0.404255	0.147408	0.411457
ABCE1	0.595745	0.172786	0.446841
CCDC88A	0.723404	0.206803	0.50278
BAZ2B	0.617021	0.167387	0.448189
PABPC4	1.2766	0.190065	0.465206
DHX30	0.425532	0.158207	0.422072
YLPM1	0.404255	0.0966523	0.317776
OGT	0.808511	0.239201	0.560573
STARD7	0.361702	0.117171	0.349621
MGST1	0.829787	0.0480562	0.250885
CREBBP	0.638298	0.12419	0.366133
SYNE2	0.553191	0.0820734	0.289806
MPRIP	0.510638	0.0993521	0.322494
IWS1	0.382979	0.12203	0.3508
MIS18BP1	0.702128	0.135529	0.421904
WNK1	0.510638	0.224622	0.514912
ZMYND8	0.510638	0.0950324	0.311879
ZNF644	0.468085	0.183585	0.439259
AMOTL1	0.851064	0.12959	0.353665
SF3B3	0.404255	0.134449	0.368324
WDR26	0.468085	0.107451	0.320977
PRRC2A	0.425532	0.154968	0.384162
ANKRD17	0.744681	0.183045	0.428307
BOD1L1	1.34043	0.208423	0.463521
PDS5A	0.531915	0.132289	0.352822
NKTR	2.29787	0.316415	0.616007
GON4L	0.404255	0.139309	0.363437
MSL1	0.446809	0.139849	0.3754
PCM1	1.25532	0.286177	0.579949
GATAD1	0.744681	0.142009	0.385678
MAZ	0.468085	0.170086	0.403875
NR2F2	2.17021	0.440605	0.966976
DDX6	0.680851	0.157667	0.377928
ARGLU1	2.04255	0.434665	0.776917
ZNF292	1.17021	0.295356	0.581803
KTN1	0.87234	0.544276	0.957709
PNISR	2.48936	0.537257	0.878854
CSNK1E	0.765957	0.2446	0.490986
PRRC2C	1.57447	0.711123	1.05072
CHD3	0.531915	0.259719	0.515417
RBMS1	1.91489	0.611231	0.933951
PLAGL1	0.723404	0.396868	0.721146

## Sheet: GO_Analysis_Eup.Nup.Pdw_NIH
Analysis Type:	PANTHER Overrepresentation Test (Released 20220712)
Annotation Version and Release Date:	GO Ontology database DOI: 10.5281/zenodo.6399963 Released 2022-03-22
Analyzed List:	upload_1 (Homo sapiens)
Reference List:	Homo sapiens (all genes in database)
Test Type:	FISHER
Correction:	FDR
GO biological process complete	Homo sapiens - REFLIST (20589)	upload_1 (338)	upload_1 (expected)	upload_1 (over/under)	upload_1 (fold Enrichment)	upload_1 (raw P-value)	upload_1 (FDR)
cytoplasmic translation (GO:0002181)	124	80	2.04	+	39.3	5.32e-91	8.34e-87
negative regulation of ubiquitin protein ligase activity (GO:1904667)	13	7	0.21	+	32.8	1.74e-08	2.76e-06
ribosomal small subunit assembly (GO:0000028)	19	10	0.31	+	32.06	1.61e-11	3.67e-09
ribosomal large subunit assembly (GO:0000027)	27	11	0.44	+	24.82	1.35e-11	3.12e-09
ribosome assembly (GO:0042255)	62	21	1.02	+	20.63	1.25e-19	4.57e-17
maturation of LSU-rRNA from tricistronic rRNA transcript (SSU-rRNA, 5.8S rRNA, LSU-rRNA) (GO:0000463)	15	5	0.25	+	20.3	1.36e-05	0.00131
maturation of LSU-rRNA (GO:0000470)	28	9	0.46	+	19.58	5.62e-09	9.47e-07
ribosomal large subunit biogenesis (GO:0042273)	72	23	1.18	+	19.46	6.62e-21	2.47e-18
negative regulation of RNA splicing (GO:0033119)	26	8	0.43	+	18.74	5.37e-08	7.86e-06
negative regulation of ubiquitin-protein transferase activity (GO:0051444)	23	7	0.38	+	18.54	3.99e-07	5.21e-05
translation (GO:0006412)	377	104	6.19	+	16.8	8.02e-89	6.28e-85
ribosomal small subunit biogenesis (GO:0042274)	74	20	1.21	+	16.46	3.81e-17	1.3e-14
regulation of ubiquitin protein ligase activity (GO:1904666)	26	7	0.43	+	16.4	8.02e-07	0.000101
peptide biosynthetic process (GO:0043043)	404	104	6.63	+	15.68	3.44e-86	1.8e-82
negative regulation of mRNA splicing, via spliceosome (GO:0048025)	21	5	0.34	+	14.5	5.31e-05	0.00457
positive regulation of signal transduction by p53 class mediator (GO:1901798)	28	6	0.46	+	13.05	1.56e-05	0.00149
positive regulation of transcription by RNA polymerase III (GO:0045945)	19	4	0.31	+	12.82	0.000464	0.0342
stress granule assembly (GO:0034063)	24	5	0.39	+	12.69	9.21e-05	0.00772
proton motive force-driven ATP synthesis (GO:0015986)	73	15	1.2	+	12.52	1.07e-11	2.49e-09
amide biosynthetic process (GO:0043604)	520	104	8.54	+	12.18	1.67e-76	5.24e-73
peptide metabolic process (GO:0006518)	538	105	8.83	+	11.89	2.42e-76	6.32e-73
mRNA splice site selection (GO:0006376)	31	6	0.51	+	11.79	2.59e-05	0.00234
positive regulation of transcription by RNA polymerase I (GO:0045943)	31	6	0.51	+	11.79	2.59e-05	0.00233
positive regulation of mRNA splicing, via spliceosome (GO:0048026)	26	5	0.43	+	11.71	0.000128	0.0105
protein-DNA complex disassembly (GO:0032986)	21	4	0.34	+	11.6	0.000647	0.0461
proton motive force-driven mitochondrial ATP synthesis (GO:0042776)	64	12	1.05	+	11.42	3.19e-09	5.55e-07
maturation of SSU-rRNA from tricistronic rRNA transcript (SSU-rRNA, 5.8S rRNA, LSU-rRNA) (GO:0000462)	38	7	0.62	+	11.22	7.22e-06	0.000754
ribonucleoprotein complex assembly (GO:0022618)	188	34	3.09	+	11.02	2.13e-23	9e-21
ribonucleoprotein complex subunit organization (GO:0071826)	196	35	3.22	+	10.88	6.73e-24	3.01e-21
ATP biosynthetic process (GO:0006754)	85	15	1.4	+	10.75	7.15e-11	1.47e-08
translational initiation (GO:0006413)	70	12	1.15	+	10.44	7.81e-09	1.3e-06
post-transcriptional gene silencing by RNA (GO:0035194)	35	6	0.57	+	10.44	4.74e-05	0.0042
regulation of mRNA splicing, via spliceosome (GO:0048024)	107	18	1.76	+	10.25	1.79e-12	4.44e-10
negative regulation of mRNA processing (GO:0050686)	30	5	0.49	+	10.15	0.000233	0.0181
regulation of alternative mRNA splicing, via spliceosome (GO:0000381)	60	10	0.98	+	10.15	1.78e-07	2.42e-05
ribosome biogenesis (GO:0042254)	296	49	4.86	+	10.08	7.67e-32	4.45e-29
spliceosomal complex assembly (GO:0000245)	56	9	0.92	+	9.79	9.71e-07	0.00012
rRNA processing (GO:0006364)	220	35	3.61	+	9.69	1.99e-22	7.98e-20
post-transcriptional gene silencing (GO:0016441)	44	7	0.72	+	9.69	1.69e-05	0.0016
negative regulation of ubiquitin-dependent protein catabolic process (GO:2000059)	51	8	0.84	+	9.56	4.62e-06	0.000495
ribonucleoside triphosphate biosynthetic process (GO:0009201)	102	16	1.67	+	9.56	7.91e-11	1.61e-08
maturation of SSU-rRNA (GO:0030490)	51	8	0.84	+	9.56	4.62e-06	0.000492
purine ribonucleoside triphosphate biosynthetic process (GO:0009206)	96	15	1.58	+	9.52	3.27e-10	6.32e-08
purine nucleoside triphosphate biosynthetic process (GO:0009145)	97	15	1.59	+	9.42	3.72e-10	7.02e-08
positive regulation of RNA splicing (GO:0033120)	40	6	0.66	+	9.14	9.23e-05	0.00769
regulation of transcription by RNA polymerase I (GO:0006356)	41	6	0.67	+	8.91	0.000104	0.00861
ribonucleoprotein complex biogenesis (GO:0022613)	429	62	7.04	+	8.8	3.12e-37	2.22e-34
regulation of RNA splicing (GO:0043484)	180	26	2.95	+	8.8	4.98e-16	1.66e-13
rRNA metabolic process (GO:0016072)	250	36	4.1	+	8.77	9.64e-22	3.78e-19
positive regulation of mRNA processing (GO:0050685)	35	5	0.57	+	8.7	0.000441	0.0326
regulation of ubiquitin-protein transferase activity (GO:0051438)	57	8	0.94	+	8.55	9.66e-06	0.00097
nucleoside triphosphate biosynthetic process (GO:0009142)	114	16	1.87	+	8.55	3.46e-10	6.62e-08
cellular macromolecule biosynthetic process (GO:0034645)	764	106	12.54	+	8.45	1.07e-63	2.1e-60
ribonucleoside triphosphate metabolic process (GO:0009199)	118	16	1.94	+	8.26	5.47e-10	9.96e-08
purine ribonucleoside triphosphate metabolic process (GO:0009205)	111	15	1.82	+	8.23	1.99e-09	3.5e-07
regulation of mRNA processing (GO:0050684)	143	19	2.35	+	8.09	1.77e-11	3.96e-09
cellular amide metabolic process (GO:0043603)	803	106	13.18	+	8.04	9.61e-62	1.51e-58
regulation of miRNA-mediated gene silencing (GO:0060964)	38	5	0.62	+	8.02	0.000621	0.0446
mitochondrial translation (GO:0032543)	108	14	1.77	+	7.9	1.12e-08	1.82e-06
purine nucleoside triphosphate metabolic process (GO:0009144)	116	15	1.9	+	7.88	3.43e-09	5.91e-07
negative regulation of proteolysis involved in cellular protein catabolic process (GO:1903051)	65	8	1.07	+	7.5	2.3e-05	0.0021
RNA splicing (GO:0008380)	359	44	5.89	+	7.47	7.65e-24	3.33e-21
negative regulation of protein ubiquitination (GO:0031397)	83	10	1.36	+	7.34	2.61e-06	0.00029
negative regulation of cellular protein catabolic process (GO:1903363)	78	9	1.28	+	7.03	1.14e-05	0.00112
nucleoside triphosphate metabolic process (GO:0009141)	140	16	2.3	+	6.96	5.17e-09	8.82e-07
mRNA splicing, via spliceosome (GO:0000398)	239	27	3.92	+	6.88	3.18e-14	9.06e-12
RNA splicing, via transesterification reactions with bulged adenosine as nucleophile (GO:0000377)	239	27	3.92	+	6.88	3.18e-14	8.9e-12
RNA splicing, via transesterification reactions (GO:0000375)	243	27	3.99	+	6.77	4.59e-14	1.26e-11
mRNA processing (GO:0006397)	440	47	7.22	+	6.51	4.04e-23	1.67e-20
RNA processing (GO:0006396)	858	91	14.09	+	6.46	4.03e-45	4.21e-42
negative regulation of protein modification by small protein conjugation or removal (GO:1903321)	95	10	1.56	+	6.41	7.85e-06	0.000804
non-membrane-bounded organelle assembly (GO:0140694)	312	32	5.12	+	6.25	1.48e-15	4.55e-13
positive regulation of intrinsic apoptotic signaling pathway (GO:2001244)	59	6	0.97	+	6.19	0.000629	0.045
oxidative phosphorylation (GO:0006119)	118	12	1.94	+	6.19	1.36e-06	0.00016
mitochondrial gene expression (GO:0140053)	139	14	2.28	+	6.14	1.99e-07	2.67e-05
ncRNA processing (GO:0034470)	404	40	6.63	+	6.03	1.05e-18	3.73e-16
regulation of signal transduction by p53 class mediator (GO:1901796)	103	10	1.69	+	5.91	1.51e-05	0.00145
cellular nitrogen compound biosynthetic process (GO:0044271)	1381	132	22.67	+	5.82	5.61e-63	9.78e-60
organonitrogen compound biosynthetic process (GO:1901566)	1331	125	21.85	+	5.72	2.29e-58	3.26e-55
negative regulation of mRNA metabolic process (GO:1903312)	96	9	1.58	+	5.71	5.18e-05	0.00449
positive regulation of translation (GO:0045727)	142	13	2.33	+	5.58	1.47e-06	0.000172
macromolecule biosynthetic process (GO:0009059)	1291	118	21.19	+	5.57	1.6e-53	2.08e-50
regulation of stem cell differentiation (GO:2000736)	88	8	1.44	+	5.54	0.000165	0.0132
gene silencing by RNA (GO:0031047)	88	8	1.44	+	5.54	0.000165	0.0132
positive regulation of mRNA metabolic process (GO:1903313)	122	11	2	+	5.49	1.08e-05	0.00108
regulation of translation (GO:0006417)	402	36	6.6	+	5.46	1.15e-15	3.59e-13
negative regulation of protein catabolic process (GO:0042177)	125	11	2.05	+	5.36	1.34e-05	0.0013
gene expression (GO:0010467)	2080	179	34.15	+	5.24	9.54e-84	3.74e-80
regulation of translational initiation (GO:0006446)	82	7	1.35	+	5.2	0.000598	0.0432
mRNA metabolic process (GO:0016071)	598	51	9.82	+	5.2	5.08e-21	1.94e-18
negative regulation of translation (GO:0017148)	167	14	2.74	+	5.11	1.54e-06	0.000177
regulation of mRNA metabolic process (GO:1903311)	324	27	5.32	+	5.08	2.31e-11	5.04e-09
positive regulation of cellular amide metabolic process (GO:0034250)	168	14	2.76	+	5.08	1.64e-06	0.000188
regulation of cellular amide metabolic process (GO:0034248)	460	38	7.55	+	5.03	1.98e-15	5.96e-13
negative regulation of cellular amide metabolic process (GO:0034249)	189	15	3.1	+	4.83	1.24e-06	0.000149
post-transcriptional regulation of gene expression (GO:0010608)	517	41	8.49	+	4.83	5.23e-16	1.71e-13
ncRNA metabolic process (GO:0034660)	524	41	8.6	+	4.77	8.05e-16	2.57e-13
ATP metabolic process (GO:0046034)	207	16	3.4	+	4.71	7.58e-07	9.58e-05
purine ribonucleotide biosynthetic process (GO:0009152)	195	15	3.2	+	4.69	1.78e-06	0.000202
ribonucleotide biosynthetic process (GO:0009260)	210	16	3.45	+	4.64	9.05e-07	0.000113
aerobic respiration (GO:0009060)	158	12	2.59	+	4.63	2.17e-05	0.002
purine-containing compound biosynthetic process (GO:0072522)	216	16	3.55	+	4.51	1.28e-06	0.000153
ribose phosphate biosynthetic process (GO:0046390)	217	16	3.56	+	4.49	1.35e-06	0.000161
purine nucleotide biosynthetic process (GO:0006164)	204	15	3.35	+	4.48	2.99e-06	0.00033
negative regulation of cellular macromolecule biosynthetic process (GO:2000113)	193	14	3.17	+	4.42	7.39e-06	0.000767
RNA metabolic process (GO:0016070)	1442	98	23.67	+	4.14	2.01e-33	1.31e-30
regulation of cellular macromolecule biosynthetic process (GO:2000112)	551	37	9.05	+	4.09	1.74e-12	4.4e-10
regulation of ubiquitin-dependent protein catabolic process (GO:2000058)	169	11	2.77	+	3.96	0.000173	0.0138
mRNA transport (GO:0051028)	139	9	2.28	+	3.94	0.000691	0.0479
regulation of chromosome organization (GO:0033044)	250	16	4.1	+	3.9	7.46e-06	0.000769
negative regulation of cellular catabolic process (GO:0031330)	266	17	4.37	+	3.89	3.94e-06	0.000426
cellular respiration (GO:0045333)	188	12	3.09	+	3.89	0.000105	0.00865
positive regulation of Wnt signaling pathway (GO:0030177)	157	10	2.58	+	3.88	0.000399	0.0301
regulation of proteolysis involved in cellular protein catabolic process (GO:1903050)	225	14	3.69	+	3.79	3.7e-05	0.00332
cellular nitrogen compound metabolic process (GO:0034641)	3354	207	55.06	+	3.76	1.62e-75	3.63e-72
regulation of cellular protein catabolic process (GO:1903362)	261	16	4.28	+	3.73	1.24e-05	0.00121
regulation of protein ubiquitination (GO:0031396)	214	13	3.51	+	3.7	8.79e-05	0.00741
cellular biosynthetic process (GO:0044249)	2255	136	37.02	+	3.67	7.98e-43	7.36e-40
peptidyl-serine phosphorylation (GO:0018105)	184	11	3.02	+	3.64	0.000346	0.0263
nucleotide biosynthetic process (GO:0009165)	268	16	4.4	+	3.64	1.69e-05	0.0016
organic substance biosynthetic process (GO:1901576)	2325	138	38.17	+	3.62	8.03e-43	6.99e-40
nucleoside phosphate biosynthetic process (GO:1901293)	270	16	4.43	+	3.61	1.84e-05	0.00171
RNA transport (GO:0050658)	169	10	2.77	+	3.6	0.000687	0.0483
nucleic acid transport (GO:0050657)	169	10	2.77	+	3.6	0.000687	0.048
RNA localization (GO:0006403)	188	11	3.09	+	3.56	0.000411	0.0308
negative regulation of catabolic process (GO:0009895)	325	19	5.34	+	3.56	3.66e-06	0.000399
biosynthetic process (GO:0009058)	2390	138	39.24	+	3.52	1.61e-41	1.26e-38
regulation of protein modification by small protein conjugation or removal (GO:1903320)	256	14	4.2	+	3.33	0.000137	0.011
regulation of protein catabolic process (GO:0042176)	403	22	6.62	+	3.33	1.82e-06	0.000205
chromatin remodeling (GO:0006338)	275	15	4.51	+	3.32	8.16e-05	0.00695
nucleic acid metabolic process (GO:0090304)	2109	113	34.62	+	3.26	4.21e-30	2.2e-27
nucleobase-containing compound metabolic process (GO:0006139)	2610	131	42.85	+	3.06	6.37e-33	4e-30
rhythmic process (GO:0048511)	267	13	4.38	+	2.97	0.000672	0.0475
chromatin organization (GO:0006325)	590	28	9.69	+	2.89	1.02e-06	0.000125
heterocycle metabolic process (GO:0046483)	2778	131	45.61	+	2.87	2.75e-30	1.49e-27
cellular aromatic compound metabolic process (GO:0006725)	2831	131	46.48	+	2.82	1.69e-29	8.53e-27
histone modification (GO:0016570)	401	18	6.58	+	2.73	0.000175	0.0138
cellular protein metabolic process (GO:0044267)	3349	149	54.98	+	2.71	1.16e-32	7.01e-30
organic cyclic compound metabolic process (GO:1901360)	3076	133	50.5	+	2.63	3.29e-27	1.61e-24
negative regulation of gene expression (GO:0010629)	888	38	14.58	+	2.61	1.4e-07	1.93e-05
ribonucleotide metabolic process (GO:0009259)	375	16	6.16	+	2.6	0.000672	0.0476
organelle assembly (GO:0070925)	787	33	12.92	+	2.55	1.51e-06	0.000175
protein-containing complex organization (GO:0043933)	1410	57	23.15	+	2.46	5.39e-10	9.94e-08
chromosome organization (GO:0051276)	942	38	15.46	+	2.46	6.55e-07	8.41e-05
negative regulation of cellular protein metabolic process (GO:0032269)	972	39	15.96	+	2.44	5.06e-07	6.55e-05
negative regulation of protein metabolic process (GO:0051248)	1040	41	17.07	+	2.4	3.68e-07	4.84e-05
cellular macromolecule metabolic process (GO:0044260)	4236	166	69.54	+	2.39	8.31e-31	4.65e-28
protein-containing complex assembly (GO:0065003)	1254	49	20.59	+	2.38	3.6e-08	5.43e-06
regulation of DNA metabolic process (GO:0051052)	538	21	8.83	+	2.38	0.000423	0.0314
negative regulation of nucleobase-containing compound metabolic process (GO:0045934)	1551	60	25.46	+	2.36	9.11e-10	1.64e-07
macromolecule metabolic process (GO:0043170)	5847	225	95.99	+	2.34	7.15e-47	8.01e-44
protein metabolic process (GO:0019538)	3953	152	64.89	+	2.34	2.36e-26	1.12e-23
negative regulation of RNA metabolic process (GO:0051253)	1427	54	23.43	+	2.31	1.95e-08	3.06e-06
cellular component biogenesis (GO:0044085)	2630	97	43.18	+	2.25	2.1e-14	6.08e-12
regulation of catabolic process (GO:0009894)	1005	37	16.5	+	2.24	6.81e-06	0.000717
negative regulation of nitrogen compound metabolic process (GO:0051172)	2399	88	39.38	+	2.23	5.43e-13	1.4e-10
nitrogen compound metabolic process (GO:0006807)	6583	241	108.07	+	2.23	1.11e-48	1.34e-45
negative regulation of macromolecule biosynthetic process (GO:0010558)	1522	55	24.99	+	2.2	5.75e-08	8.34e-06
regulation of cellular catabolic process (GO:0031329)	866	31	14.22	+	2.18	6.65e-05	0.00569
regulation of cell cycle process (GO:0010564)	727	26	11.93	+	2.18	0.000298	0.023
negative regulation of cellular biosynthetic process (GO:0031327)	1581	55	25.95	+	2.12	1.89e-07	2.55e-05
negative regulation of biosynthetic process (GO:0009890)	1610	56	26.43	+	2.12	1.4e-07	1.94e-05
regulation of cell cycle (GO:0051726)	1122	39	18.42	+	2.12	1.82e-05	0.00171
nucleobase-containing compound biosynthetic process (GO:0034654)	813	28	13.35	+	2.1	0.000358	0.0271
negative regulation of cellular metabolic process (GO:0031324)	2539	87	41.68	+	2.09	3.9e-11	8.37e-09
organonitrogen compound metabolic process (GO:1901564)	5000	171	82.08	+	2.08	5.67e-25	2.62e-22
primary metabolic process (GO:0044238)	7091	242	116.41	+	2.08	3.59e-43	3.52e-40
regulation of cellular protein metabolic process (GO:0032268)	2409	82	39.55	+	2.07	2.63e-10	5.21e-08
positive regulation of nucleobase-containing compound metabolic process (GO:0045935)	2034	69	33.39	+	2.07	8.84e-09	1.46e-06
positive regulation of RNA metabolic process (GO:0051254)	1828	62	30.01	+	2.07	7.82e-08	1.11e-05
positive regulation of macromolecule biosynthetic process (GO:0010557)	1920	65	31.52	+	2.06	3.15e-08	4.84e-06
cellular metabolic process (GO:0044237)	7138	241	117.18	+	2.06	7.8e-42	6.43e-39
negative regulation of macromolecule metabolic process (GO:0010605)	2751	92	45.16	+	2.04	2.3e-11	5.08e-09
positive regulation of cellular biosynthetic process (GO:0031328)	2024	67	33.23	+	2.02	4.11e-08	6.14e-06
negative regulation of transcription by RNA polymerase II (GO:0000122)	969	32	15.91	+	2.01	0.000251	0.0195
regulation of protein metabolic process (GO:0051246)	2577	85	42.31	+	2.01	5.22e-10	9.73e-08
positive regulation of gene expression (GO:0010628)	1132	37	18.58	+	1.99	0.000101	0.00839
positive regulation of biosynthetic process (GO:0009891)	2062	67	33.85	+	1.98	8.78e-08	1.24e-05
organic substance metabolic process (GO:0071704)	7577	245	124.39	+	1.97	9.71e-40	7.24e-37
negative regulation of transcription, DNA-templated (GO:0045892)	1313	42	21.55	+	1.95	4.76e-05	0.00419
negative regulation of nucleic acid-templated transcription (GO:1903507)	1315	42	21.59	+	1.95	4.87e-05	0.00426
negative regulation of RNA biosynthetic process (GO:1902679)	1317	42	21.62	+	1.94	4.98e-05	0.00433
negative regulation of metabolic process (GO:0009892)	2968	94	48.72	+	1.93	2.7e-10	5.29e-08
positive regulation of nucleic acid-templated transcription (GO:1903508)	1696	53	27.84	+	1.9	9.58e-06	0.000975
positive regulation of transcription, DNA-templated (GO:0045893)	1696	53	27.84	+	1.9	9.58e-06	0.000969
positive regulation of RNA biosynthetic process (GO:1902680)	1702	53	27.94	+	1.9	9.97e-06	0.000995
metabolic process (GO:0008152)	8019	246	131.64	+	1.87	1.33e-35	9.09e-33
regulation of nucleobase-containing compound metabolic process (GO:0019219)	4059	121	66.63	+	1.82	8.68e-12	2.06e-09
regulation of gene expression (GO:0010468)	4833	144	79.34	+	1.81	1.65e-14	4.86e-12
regulation of RNA metabolic process (GO:0051252)	3753	111	61.61	+	1.8	1.77e-10	3.56e-08
positive regulation of nitrogen compound metabolic process (GO:0051173)	3142	92	51.58	+	1.78	2.15e-08	3.34e-06
cellular component assembly (GO:0022607)	2398	69	39.37	+	1.75	5.15e-06	0.000545
positive regulation of macromolecule metabolic process (GO:0010604)	3507	100	57.57	+	1.74	1.58e-08	2.52e-06
regulation of macromolecule biosynthetic process (GO:0010556)	3932	109	64.55	+	1.69	1.26e-08	2.04e-06
regulation of nitrogen compound metabolic process (GO:0051171)	5689	157	93.39	+	1.68	3.85e-13	1.01e-10
organelle organization (GO:0006996)	3424	94	56.21	+	1.67	3.27e-07	4.35e-05
regulation of cellular biosynthetic process (GO:0031326)	4095	111	67.23	+	1.65	3.15e-08	4.8e-06
positive regulation of cellular metabolic process (GO:0031325)	3329	90	54.65	+	1.65	1.2e-06	0.000146
regulation of primary metabolic process (GO:0080090)	5847	157	95.99	+	1.64	3.81e-12	9.19e-10
regulation of biosynthetic process (GO:0009889)	4155	111	68.21	+	1.63	5.91e-08	8.5e-06
cellular component organization or biogenesis (GO:0071840)	5659	150	92.9	+	1.61	5.08e-11	1.07e-08
regulation of macromolecule metabolic process (GO:0060255)	6190	164	101.62	+	1.61	2.36e-12	5.77e-10
positive regulation of metabolic process (GO:0009893)	3816	101	62.65	+	1.61	6.82e-07	8.68e-05
regulation of cellular metabolic process (GO:0031323)	6040	157	99.16	+	1.58	5.34e-11	1.12e-08
negative regulation of cellular process (GO:0048523)	4867	125	79.9	+	1.56	5.12e-08	7.57e-06
negative regulation of biological process (GO:0048519)	5288	132	86.81	+	1.52	1.15e-07	1.6e-05
regulation of metabolic process (GO:0019222)	6720	165	110.32	+	1.5	1.29e-09	2.29e-07
regulation of transcription, DNA-templated (GO:0006355)	3455	82	56.72	+	1.45	0.000549	0.0402
regulation of nucleic acid-templated transcription (GO:1903506)	3456	82	56.74	+	1.45	0.00055	0.0401
regulation of RNA biosynthetic process (GO:2001141)	3465	82	56.88	+	1.44	0.000561	0.0407
positive regulation of cellular process (GO:0048522)	5740	135	94.23	+	1.43	2.29e-06	0.000257
cellular component organization (GO:0016043)	5459	123	89.62	+	1.37	8.74e-05	0.0074
positive regulation of biological process (GO:0048518)	6255	140	102.69	+	1.36	2.19e-05	0.00201
cellular process (GO:0009987)	15176	312	249.14	+	1.25	6.51e-18	2.27e-15
biological_process (GO:0008150)	17859	332	293.18	+	1.13	9.91e-14	2.63e-11
cell communication (GO:0007154)	5266	58	86.45	-	0.67	0.000317	0.0242
signal transduction (GO:0007165)	4820	53	79.13	-	0.67	0.00071	0.049
signaling (GO:0023052)	5163	53	84.76	-	0.63	4.57e-05	0.00407
sensory perception (GO:0007600)	984	3	16.15	-	0.19	0.000135	0.011
G protein-coupled receptor signaling pathway (GO:0007186)	1221	3	20.04	-	0.15	3.6e-06	0.000395
Unclassified (UNCLASSIFIED)	2730	6	44.82	-	0.13	9.91e-14	2.68e-11
adaptive immune response (GO:0002250)	652	1	10.7	-	0.09	0.000416	0.0311
detection of stimulus (GO:0051606)	685	0	11.25	-	< 0.01	1.91e-05	0.00177
detection of stimulus involved in sensory perception (GO:0050906)	559	0	9.18	-	< 0.01	0.00022	0.0173
detection of chemical stimulus (GO:0009593)	526	0	8.64	-	< 0.01	0.000314	0.0241
sensory perception of smell (GO:0007608)	470	0	7.72	-	< 0.01	0.000687	0.0478
sensory perception of chemical stimulus (GO:0007606)	545	0	8.95	-	< 0.01	0.000209	0.0165
