# Supplementary material for: The splanchnic mesenchyme is the tissue of origin for pancreatic fibroblasts during homeostasis and tumorigenesis
Source: Nat Commun. 2023 Jan 3;14:1. doi: 10.1038/s41467-022-34464-6 (PMC9810714; doi:10.1038/s41467-022-34464-6)
Supplement: Supplementary file 8 — Supplementary Data 5 [file 41467_2022_34464_MOESM8_ESM.xlsx]

## Sheet: Sheet1
Antibody name	company	catologue number	dilution used	any other notes
Tomato	Rockland	600-401-379	1:1500	Immunostaining on tissue section or cell culture
GFP	CST	2555S	1:100
aSMA	CST	14968S	1:100
Pdgfrb	CST	3169S	1:100
Vimentin	CST	5741S	1:100
E-cadherin	CST	3195S	1:100
Keratin19	HYBRIDOMA BANK IOWA	TOMA-III	1:150
Isl1	HYBRIDOMA BANK IOWA	39.4D5	1:25
Pdx1	Abcam	ab47267	1:100
CD45	CST	70257S	1:50
F4/80	CST	70076S	1:100
Foxf1	R & D systems	AF4798	1:500
Ki67	Abcam	ab16667	1:200
Pdpn APC-Cy7	Biolegend	127417	1:500	flow cytometry
PDGFRA APC	ThermoFisher	17-1401-81	1:500
CD45 PE-Cyanine7	ThermoFisher	25-0451-81	1:500
CD31 APC-R700	Fisher Scientific	565509	1:500
Epcam BV421	Biolegend	118225	1:500
CD31 PerCP Cy5.5	Biolegend	102522	1:500
Omnimap anti rabbit	Roche	760-4311	NA	secondary antibodies
Omnimap anti goat	Roche	760-4647	NA
Omnimap anti rat	Roche	760-4457	NA
Omnimap anti mouse	Roche	760-4310	NA
Donkey anti-Rabbit IgG (H+L) Highly Cross-Adsorbed Secondary Antibody, Alexa Fluor 488	ThemoFisher	A-21206	1:500
Donkey anti-Rat IgG (H+L) Highly Cross-Adsorbed Secondary Antibody, Alexa Fluor 594	Invitrogen	A21209	1:500
Donkey anti-Mouse IgG (H+L) Highly Cross-Adsorbed Secondary Antibody, Alexa Fluor™ Plus 488	Thermo Fisher	A32766	1:500
Donkey anti-Rabbit IgG (H+L) Highly Cross-Adsorbed Secondary Antibody, Alexa Fluor™ Plus 594	Thermo Fisher	A32754	1:500
Donkey anti-Rat IgG (H+L) Highly Cross-Adsorbed Secondary Antibody, Alexa Fluor™ 488	Thermo Fisher	A-21208	1:500
Donkey anti-Goat IgG (H+L) Highly Cross-Adsorbed Secondary Antibody, Alexa Fluor™ Plus 647	Thermo Fisher	A32849	1:500
