# Supplementary material for: The splanchnic mesenchyme is the tissue of origin for pancreatic fibroblasts during homeostasis and tumorigenesis
Source: Nat Commun. 2023 Jan 3;14:1. doi: 10.1038/s41467-022-34464-6 (PMC9810714; doi:10.1038/s41467-022-34464-6)
Supplement: Supplementary file 10 — Source Data [file 41467_2022_34464_MOESM10_ESM.xlsx]

## Sheet: Figure 1d
Figure 1d
	GFP only +								double +								fibroblast only +
PDGFRβ	37.4039	46.0555	20.6174	50.1952	48.7058	35.7909	48.2259		0.0711269	0.105187	0.0214374	4.2549	0.0180059	0.0792184	0		62.525	53.8393	79.3612	45.5499	51.2762	64.1299	51.7741
αSMA	28.3662	39.0748	44.834	33.216	61.1525	54.8137	97.106	56.1174	1.17592	1.71605	0.217856	0.0281492	0.0613058	0	0.00933533	0	70.4579	59.2092	54.9482	66.7558	38.7861	45.1863	2.88462	43.8826

## Sheet: Figure 1h
Figure 1h
	no GFP				normal			KPFG
PDPN	0.145419	0.0468352	0.14	0	0	1.11052	12.6117	0.73	2.11833	2.31621	2.20386	0.725917	1.05003	1.33666	0.256279	0.487495
PDGFRα	0.131376	0.131806	0.407224	0	0	1.18359	18.3732	1.69794	4.55992	8.43806	7.75862	1.17312	1.37131	0.452489	0.194505	0.198729
CD45	0		0	0	0.616612	0.449236	1.17782	0.197201	0.000724113	0.000952986	0.0220386			0.000715568	0.00613968	0.002185
EpCAM	0.49216		0.486951	0	63.0734	88.617	91.1294	85.2326	82.3744	80.6213	77.9412			83.1909	80.0645	60.4569
CD31	0.416678		0	0	0.57995	5.74099	7.22892	3.74952	0	0	0			0.192528	0.967558	0.355612

## Sheet: Figure 1l
Figure 1l
	GFP only +					double +					fib only +
PDGFRβ	34.087	19.4715	59.561	79.7482	28.7948	0.052583	0.01757	0.265787	0	0.161593	65.8604	80.5109	40.1733	20.2518	71.0436
αSMA	51.1004	36.2271	58.1482			3.80367	0.237847	2.12898			45.0959	63.535	39.7229

## Sheet: Figure 1p
Figure 1p
	no BMT			normal					KPF
PDPN	0.14	0	0	0.46	0	0	0	0	4.21	11.42	10.67	4.26	7.69	4.26
PDGFRα	0.407224	0	0	0.322284	0	0.154875	0	0	0.974285	22.7053	9.09091	6.50888	9.79021	6.50888
CD45	0	0	0.078697	87.8809	98.8417	89.8716	99.465	91.9526	75.3555	77.4429	80.4231	92.381	65.1657	92.381
EpCAM	0.486951	0	0	1.54211	8.85478	4.48718	3.54839	1.02938	2.28188				2.60026	6.639
CD31	0	0	0	0.896722	4.31472	2.76739	1.0989	9.78261	4.0747				5.26316	12.0521

## Sheet: Figure 2n
Figure 2n
	no_IT						IT_cre
PDPN	0.04	0	0	0.97	0	0	91.6227	87.0748	71.9101	76.2943	85.0727	65.3386	87.3428	73.0012	42.623
PDGFRα	0.0404864	0	0	2.19797	0	0	89.9987	86.0131	87.0968	91.4086	85.0554	65.4908	89.9942	76.4017	90.7067
CD45	0	0.162056	0	0			13.2948	29.1667	2.96192	1.63934	9.68801	17.2831	1.57203	1.02916	1.89269
EpCAM	0	0.00705933	1.88811	0.0164091	0		25.5226	59.0886	14.1176	21.2435	22.4227	10.7266	22.5256	16.6667	23.2984
CD31	1.63509	2.32514	0	0			39.2344	50	30.2326	33.7079	37.963	37.8007	28.0702	29.9242	28.1046

## Sheet: Figure 3f
Figure 3f
	Tomato only +					double +					VIMENTIN only +
PanIN	25.1333	11.0511	24.5421	17.0426		72.5711	77.9132	68.9022	69.3878		2.29566	11.0357	6.55576	13.5696
PDAC	5.37341	1.97138	2.74868	1.18613	0.199639	85.7923	72.0406	86.8909	86.7245	99.1634	8.83424	25.9881	10.3604	12.0894	0.636943

## Sheet: Figure 3i
Figure 3i
	Tomato only +					double +					fib marker only +
PDGFRβ	1.28502	0.410959	1.4861	13.1086	1.41998	81.5891	95.7618	98.1722	94.9938	87.0837	5.30235	2.81823	0.542741	4.59527	11.4301
αSMA	54.1001		80.945	51.6849	24.7434	45.8877		19.0328	48.2938	75.0374	0.0122481		0.0221828	0.021328	0.219233

## Sheet: Figure 3l
Figure 3l
	no_IT						KPFIT_cre
PDPN	0.04	0	0	0.97	0	0	75.04	69.49	82.93	74.44	87.13	89.18	79.38	72.54	86.31	85.48
PDGFRα	0.0404864	0	0	2.19797	0	0	62.8079	69.2094	82.5328	76.99	75.162	65.9236	63.0252	62.8968	72.5979	79.4674
CD45	0	0.162056	0	0			14.4385	3.8115	7.80998	12.9743	20.403	4.21575
EPCAM	0	0.00705933	1.88811	0.0164091	0		18.3007	61.1511	28.1046	43.2777	3.10078	5.75724	20.8723
CD31	1.63509	2.32514	0	0			49.0196	54.5455	38.6364	27.6471	45.106	47.8873	49.1803

## Sheet: Figure 4i
Figure 4i
	E-cad only +						double +						Tomato only +
cre	77.3419	95.5286	89.6316	87.321	87.1302		13.8041	0.0267213	5.79817	7.91209	6.91188		8.85402	4.44464	4.57022	4.76696	5.95796
creER+Tam E8	96.4571	98.5609	89.1708	94.1189	96.3567		1.41224	0.0388954	9.41059	2.40751	0.810618		2.13061	1.40023	1.41858	3.4736	2.83271
creER+Tam E9	98.6022	95.4016	96.1827	98.8344	97.4913	96.2498	0.0180359	0.050119	0.191699	0.00803858	0.155406	0.0779491	1.37975	4.5483	3.6256	1.15756	2.35329	3.67227
creER+Tam E10	98.9724	98.1418	98.5791	99.834			0.0856298	0.300384	0	0			0.941927	1.55781	1.42091	0.165969

## Sheet: Figure 4m
Figure 4m
	no_IT					IT_creER								KPFIT_creER
PDPN	0	0	0	0	0.0175408	67.03	69.5652	59.8253	77.3869	66.8172	56.4286	69.9097	54.2683	90.0121	76.7613	66.4422	54.3131	47.9452	53.4216	64.2105
PDGFRα	0	0	0	0	0.0211117	68.018	71.5726	56.9239	71.0575	79.0203	64.4185	71.2996	61.747	79.2602	78.1302	68.0412	56.6514	45.388	55.8966	72.0412
CD45	0	0	0	0	0	1.94306	0.581395	0	0.213732	0.15789	0.0633262	0.1287	0.223253			0.0878624	1.52053	0.0200713	0.0970415	0.37259
EPCAM	0	0	0	0.00319592	0	0.460594	0.990099	0.0567501	1.1	0.486878	0	0.6228	0.58929			1.09577	2.56849	0.0997636	0.9239	2.00296
CD31	0	0	0	0	0	3.41394	1.998	0.314795	1.1	0.444981	0.651466	0.505051	0.131806			0.777047	4.60829	1.79834	3.23855	6.27712

[truncated: 12 more sheets: Figure S1d, Figure S1o, Figure S1p, Figure S3c, Figure S3f, Figure S3h, Figure S5c, Figure S5d, Figure S5e, Figure S5f, Figure S5i, Figure S7i]
